# Supplementary material for: 5-Bromo-4-iodo-2-methyl­aniline
Source: Acta Crystallogr Sect E Struct Rep Online. 2012 Mar 10;68(Pt 4):o1001. doi: 10.1107/S160053681200921X (PMC3343968; doi:10.1107/S160053681200921X)
Supplement: Supplementary file 1 [file e-68-o1001-sup1.cif]

##############################################################################
#                                                                            #
# This CIF contains the data in a paper accepted for publication in          #
# Acta Crystallographica Section E. It conforms to the requirements of       #
# Notes for Authors for Acta Crystallographica Section E, and has been       #
# peer reviewed under the auspices of the IUCr Commission on Journals.       #
#                                                                            #
# Full details of the Crystallographic Information File format               #
# are given in the paper "The Crystallographic Information File (CIF):       #
# a New Standard Archive File for Crystallography" by S. R. Hall, F. H.      #
# Allen and I. D. Brown [Acta Cryst. (1991), A47, 655-685].                  #
#                                                                            #
# The current version of the core CIF dictionary is obtainable from          #
# ftp://ftp.iucr.org/pub/cif_core.dic.                                       #
#                                                                            #
# Software is freely available for graphical display of the structure(s)     #
# in this CIF. For information consult the CIF software page                 #
# http://www.iucr.org/resources/cif/software.                                #
#                                                                            #
# This file may be used for bona fide research purposes within the           #
# scientific community so long as proper attribution is given to the journal # 
# article from which it was obtained.                                        #
#                                                                            #
##############################################################################
data_I
_audit_creation_method     SHELXL-97
_chemical_name_systematic
;
5-Bromo-4-iodo-2-methylaniline
;
_chemical_name_common     ?
_chemical_formula_moiety     'C7 H7 Br I N'
_chemical_formula_sum     'C7 H7 Br I N'
_chemical_formula_iupac     'C7 H7 Br I N'
_chemical_formula_weight     311.94
_chemical_melting_point     ?
_symmetry_cell_setting     monoclinic
_symmetry_space_group_name_H-M     'P 21/c'
_symmetry_space_group_name_Hall     '-P 2ybc'
loop_
    _symmetry_equiv_pos_as_xyz
    'x, y, z'
    '-x, y+1/2, -z+1/2'
    '-x, -y, -z'
    'x, -y-1/2, z-1/2'
_cell_length_a     26.831(5)
_cell_length_b     5.3920(11)
_cell_length_c     12.217(2)
_cell_angle_alpha     90.00
_cell_angle_beta     98.05(3)
_cell_angle_gamma     90.00
_cell_volume     1750.1(6)
_cell_formula_units_Z     8
_cell_measurement_reflns_used     25
_cell_measurement_theta_min     9
_cell_measurement_theta_max     13
_cell_measurement_temperature     293(2)
_exptl_crystal_description     block
_exptl_crystal_colour     colourless
_exptl_crystal_size_max     0.20
_exptl_crystal_size_mid     0.10
_exptl_crystal_size_min     0.10
_exptl_crystal_density_diffrn     2.368
_exptl_crystal_density_meas     ?
_exptl_crystal_density_method     'not measured'
_exptl_crystal_F_000     1152
_exptl_absorpt_coefficient_mu     8.153
_exptl_absorpt_correction_type     psi-scan
_exptl_absorpt_process_details     '(North <i>et al.</i>, 1968)'
_exptl_absorpt_correction_T_min     0.2924
_exptl_absorpt_correction_T_max     0.4961
_exptl_special_details     ?
_diffrn_ambient_temperature     293(2)
_diffrn_radiation_type     MoK\a
_diffrn_radiation_wavelength     0.71073
_diffrn_radiation_source     'fine-focus sealed tube'
_diffrn_radiation_monochromator     graphite
_diffrn_measurement_device_type     'Enraf--Nonius CAD-4'
_diffrn_measurement_method     \w/2\q
_diffrn_detector_area_resol_mean     ?
_diffrn_reflns_number     3177
_diffrn_reflns_av_R_equivalents     0.0000
_diffrn_reflns_av_sigmaI/netI     0.0586
_diffrn_reflns_theta_min     1.53
_diffrn_reflns_theta_max     25.27
_diffrn_reflns_theta_full     25.27
_diffrn_measured_fraction_theta_max     0.997
_diffrn_measured_fraction_theta_full     0.997
_diffrn_reflns_limit_h_min     -32
_diffrn_reflns_limit_h_max     31
_diffrn_reflns_limit_k_min     0
_diffrn_reflns_limit_k_max     6
_diffrn_reflns_limit_l_min     0
_diffrn_reflns_limit_l_max     14
_diffrn_standards_number     3
_diffrn_standards_interval_count     200
_diffrn_standards_interval_time     120
_diffrn_standards_decay_%     1
_refine_special_details
;
Refinement of <i>F</i>^2^ against ALL reflections. The weighted <i>R</i>-factor
<i>wR</i> and goodness of fit <i>S</i> are based on <i>F</i>^2^, conventional
<i>R</i>-factors <i>R</i> are based on <i>F</i>, with <i>F</i> set to zero for
negative <i>F</i>^2^. The threshold expression of <i>F</i>^2^ >
\s(<i>F</i>^2^) is used only for calculating <i>R</i>-factors(gt) <i>etc</i>.
and is not relevant to the choice of reflections for refinement.
<i>R</i>-factors based on <i>F</i>^2^ are statistically about twice as large
as those based on <i>F</i>, and <i>R</i>- factors based on ALL data will be
even larger.
;
_reflns_number_total     3177
_reflns_number_gt     2057
_reflns_threshold_expression     >2sigma(I)
_refine_ls_structure_factor_coef     Fsqd
_refine_ls_matrix_type     full
_refine_ls_R_factor_all     0.0998
_refine_ls_R_factor_gt     0.0598
_refine_ls_wR_factor_gt     0.1464
_refine_ls_wR_factor_ref     0.1628
_refine_ls_goodness_of_fit_ref     1.011
_refine_ls_restrained_S_all     1.011
_refine_ls_number_reflns     3177
_refine_ls_number_parameters     183
_refine_ls_number_restraints     0
_refine_ls_hydrogen_treatment     constr
_refine_ls_weighting_scheme     calc
_refine_ls_weighting_details
         'calc w=1/[\s^2^(Fo^2^)+(0.0946P)^2^+0.0000P] where P=(Fo^2^+2Fc^2^)/3'
_atom_sites_solution_hydrogens     geom
_atom_sites_solution_primary     direct
_atom_sites_solution_secondary     difmap
_refine_ls_shift/su_max     0.000
_refine_ls_shift/su_mean     0.000
_refine_diff_density_max     0.970
_refine_diff_density_min     -1.025
_refine_ls_extinction_method     none
_refine_ls_extinction_coef     ?
loop_
    _atom_type_symbol
    _atom_type_description
    _atom_type_scat_dispersion_real
    _atom_type_scat_dispersion_imag
    _atom_type_scat_source
    'C' 'C' 0.0033 0.0016
                         'International Tables Vol C Tables 4.2.6.8 and 6.1.1.4'
    'H' 'H' 0.0000 0.0000
                         'International Tables Vol C Tables 4.2.6.8 and 6.1.1.4'
    'N' 'N' 0.0061 0.0033
                         'International Tables Vol C Tables 4.2.6.8 and 6.1.1.4'
    'Br' 'Br' -0.2901 2.4595
                         'International Tables Vol C Tables 4.2.6.8 and 6.1.1.4'
    'I' 'I' -0.4742 1.8119
                         'International Tables Vol C Tables 4.2.6.8 and 6.1.1.4'
_computing_data_collection     'CAD4 Software (Enraf--Nonius, 1989)'
_computing_cell_refinement     'CAD4 Software (Enraf--Nonius, 1989)'
_computing_data_reduction     'XCAD4 (Harms & Wocadlo, 1995)'
_computing_structure_solution     'SHELXS97 (Sheldrick, 2008)'
_computing_structure_refinement     'SHELXL97 (Sheldrick, 2008)'
_computing_molecular_graphics     'SHELXTL (Sheldrick, 2008)'
_computing_publication_material     'SHELXTL (Sheldrick, 2008)'
loop_
    _atom_site_type_symbol
    _atom_site_label
    _atom_site_fract_x
    _atom_site_fract_y
    _atom_site_fract_z
    _atom_site_U_iso_or_equiv
    _atom_site_adp_type
    _atom_site_calc_flag
    _atom_site_refinement_flags
    _atom_site_occupancy
    _atom_site_symmetry_multiplicity
    _atom_site_disorder_assembly
    _atom_site_disorder_group
    I I1 0.05030(3) -0.37033(14) 0.72451(7) 0.0542(3) Uani d . 1 1 . .
    Br Br1 0.18159(5) -0.3594(2) 0.82076(10) 0.0583(4) Uani d . 1 1 . .
    N N1 0.2022(4) 0.3506(17) 0.5418(9) 0.058(3) Uani d . 1 1 . .
    H H1A 0.2337 0.3468 0.5679 0.069 Uiso calc R 1 1 . .
    H H1B 0.1914 0.4538 0.4902 0.069 Uiso calc R 1 1 . .
    C C1 0.0968(5) 0.373(2) 0.4509(9) 0.053(3) Uani d . 1 1 . .
    H H1C 0.1125 0.3476 0.3859 0.080 Uiso calc R 1 1 . .
    H H1D 0.1026 0.5404 0.4765 0.080 Uiso calc R 1 1 . .
    H H1E 0.0612 0.3447 0.4336 0.080 Uiso calc R 1 1 . .
    C C2 0.1187(4) 0.1958(19) 0.5397(9) 0.041(3) Uani d . 1 1 . .
    C C3 0.1691(4) 0.191(2) 0.5825(9) 0.043(3) Uani d . 1 1 . .
    C C4 0.1864(4) 0.025(2) 0.6653(10) 0.049(3) Uani d . 1 1 . .
    H H4A 0.2204 0.0251 0.6940 0.059 Uiso calc R 1 1 . .
    C C5 0.1542(4) -0.1415(19) 0.7070(9) 0.042(3) Uani d . 1 1 . .
    C C6 0.1033(4) -0.1352(17) 0.6651(8) 0.036(2) Uani d . 1 1 . .
    C C7 0.0864(4) 0.030(2) 0.5818(9) 0.044(3) Uani d . 1 1 . .
    H H7A 0.0524 0.0309 0.5530 0.052 Uiso calc R 1 1 . .
    I I2 0.45125(3) -0.34995(15) 0.68253(7) 0.0534(3) Uani d . 1 1 . .
    Br Br2 0.31999(5) -0.3860(2) 0.68824(9) 0.0502(3) Uani d . 1 1 . .
    N N2 0.2915(4) 0.2963(19) 0.3831(9) 0.060(3) Uani d . 1 1 . .
    H H2A 0.2599 0.2726 0.3840 0.072 Uiso calc R 1 1 . .
    H H2B 0.3014 0.4056 0.3395 0.072 Uiso calc R 1 1 . .
    C C8 0.3973(6) 0.385(2) 0.3750(11) 0.067(4) Uani d . 1 1 . .
    H H8A 0.3858 0.5453 0.3943 0.100 Uiso calc R 1 1 . .
    H H8B 0.3841 0.3482 0.2996 0.100 Uiso calc R 1 1 . .
    H H8C 0.4334 0.3837 0.3836 0.100 Uiso calc R 1 1 . .
    C C9 0.3795(4) 0.1937(19) 0.4488(9) 0.044(3) Uani d . 1 1 . .
    C C10 0.4119(5) 0.039(2) 0.5159(9) 0.048(3) Uani d . 1 1 . .
    H H10A 0.4463 0.0539 0.5135 0.057 Uiso calc R 1 1 . .
    C C11 0.3960(4) -0.137(2) 0.5865(8) 0.041(3) Uani d . 1 1 . .
    C C12 0.3454(4) -0.1580(18) 0.5898(8) 0.038(2) Uani d . 1 1 . .
    C C13 0.3108(4) -0.019(2) 0.5224(8) 0.040(3) Uani d . 1 1 . .
    H H13A 0.2765 -0.0421 0.5237 0.048 Uiso calc R 1 1 . .
    C C14 0.3270(4) 0.157(2) 0.4527(9) 0.043(3) Uani d . 1 1 . .
loop_
    _atom_site_aniso_label
    _atom_site_aniso_U_11
    _atom_site_aniso_U_22
    _atom_site_aniso_U_33
    _atom_site_aniso_U_12
    _atom_site_aniso_U_13
    _atom_site_aniso_U_23
    I1 0.0587(5) 0.0456(5) 0.0631(6) -0.0017(4) 0.0249(4) 0.0019(4)
    Br1 0.0684(8) 0.0578(8) 0.0482(8) 0.0159(6) 0.0067(6) 0.0058(6)
    N1 0.050(6) 0.065(7) 0.061(7) -0.002(5) 0.015(5) 0.007(6)
    C1 0.073(8) 0.045(7) 0.043(7) -0.002(6) 0.013(6) -0.003(6)
    C2 0.053(7) 0.037(6) 0.033(6) 0.004(5) 0.012(5) -0.006(5)
    C3 0.050(7) 0.050(7) 0.034(6) 0.002(6) 0.020(5) -0.006(5)
    C4 0.046(7) 0.050(7) 0.053(7) 0.008(6) 0.013(6) -0.017(6)
    C5 0.050(6) 0.030(6) 0.046(6) 0.011(5) 0.008(5) -0.004(5)
    C6 0.046(6) 0.025(5) 0.038(6) -0.001(5) 0.012(5) -0.008(5)
    C7 0.050(7) 0.041(6) 0.039(6) 0.008(5) 0.003(5) -0.010(5)
    I2 0.0509(5) 0.0515(5) 0.0565(5) 0.0043(4) 0.0028(4) -0.0006(4)
    Br2 0.0534(7) 0.0530(8) 0.0453(7) -0.0088(6) 0.0104(5) 0.0087(6)
    N2 0.052(6) 0.063(7) 0.061(7) -0.006(5) 0.002(5) 0.024(6)
    C8 0.082(10) 0.056(9) 0.064(9) -0.014(7) 0.019(7) 0.008(7)
    C9 0.064(8) 0.032(6) 0.039(6) -0.001(5) 0.020(6) 0.002(5)
    C10 0.060(7) 0.052(7) 0.033(6) -0.002(6) 0.009(5) -0.016(6)
    C11 0.046(6) 0.051(7) 0.028(5) -0.002(5) 0.016(5) 0.003(5)
    C12 0.053(6) 0.036(6) 0.028(5) -0.006(5) 0.015(5) -0.005(5)
    C13 0.050(7) 0.046(7) 0.025(5) 0.000(5) 0.012(5) 0.007(5)
    C14 0.050(6) 0.040(6) 0.042(6) 0.007(5) 0.012(5) -0.005(5)
_geom_special_details
;
All e.s.d.'s (except the e.s.d. in the dihedral angle between two l.s. planes)
are estimated using the full covariance matrix. The cell e.s.d.'s are taken
into account individually in the estimation of e.s.d.'s in distances, angles
and torsion angles; correlations between e.s.d.'s in cell parameters are only
used when they are defined by crystal symmetry. An approximate (isotropic)
treatment of cell e.s.d.'s is used for estimating e.s.d.'s involving l.s.
planes.
;
loop_
    _geom_bond_atom_site_label_1
    _geom_bond_atom_site_label_2
    _geom_bond_site_symmetry_2
    _geom_bond_distance
    _geom_bond_publ_flag
    I1 C6 . 2.108(10) ?
    Br1 C5 . 1.889(11) ?
    N1 C3 . 1.378(14) ?
    N1 H1A . 0.8600 ?
    N1 H1B . 0.8600 ?
    C1 C2 . 1.503(15) ?
    C1 H1C . 0.9600 ?
    C1 H1D . 0.9600 ?
    C1 H1E . 0.9600 ?
    C2 C3 . 1.381(15) ?
    C2 C7 . 1.392(15) ?
    C3 C4 . 1.381(16) ?
    C4 C5 . 1.393(16) ?
    C4 H4A . 0.9300 ?
    C5 C6 . 1.390(14) ?
    C6 C7 . 1.380(14) ?
    C7 H7A . 0.9300 ?
    I2 C11 . 2.098(11) ?
    Br2 C12 . 1.911(10) ?
    N2 C14 . 1.405(14) ?
    N2 H2A . 0.8600 ?
    N2 H2B . 0.8600 ?
    C8 C9 . 1.490(14) ?
    C8 H8A . 0.9600 ?
    C8 H8B . 0.9600 ?
    C8 H8C . 0.9600 ?
    C9 C10 . 1.388(15) ?
    C9 C14 . 1.430(15) ?
    C10 C11 . 1.391(15) ?
    C10 H10A . 0.9300 ?
    C11 C12 . 1.369(15) ?
    C12 C13 . 1.375(15) ?
    C13 C14 . 1.383(15) ?
    C13 H13A . 0.9300 ?
loop_
    _geom_angle_atom_site_label_1
    _geom_angle_atom_site_label_2
    _geom_angle_atom_site_label_3
    _geom_angle_site_symmetry_1
    _geom_angle_site_symmetry_3
    _geom_angle
    _geom_angle_publ_flag
    C3 N1 H1A . . 120.0 ?
    C3 N1 H1B . . 120.0 ?
    H1A N1 H1B . . 120.0 ?
    C2 C1 H1C . . 109.5 ?
    C2 C1 H1D . . 109.5 ?
    H1C C1 H1D . . 109.5 ?
    C2 C1 H1E . . 109.5 ?
    H1C C1 H1E . . 109.5 ?
    H1D C1 H1E . . 109.5 ?
    C3 C2 C7 . . 118.5(10) ?
    C3 C2 C1 . . 123.2(11) ?
    C7 C2 C1 . . 118.3(10) ?
    N1 C3 C4 . . 120.1(11) ?
    N1 C3 C2 . . 120.0(11) ?
    C4 C3 C2 . . 119.9(11) ?
    C3 C4 C5 . . 121.7(11) ?
    C3 C4 H4A . . 119.2 ?
    C5 C4 H4A . . 119.2 ?
    C6 C5 C4 . . 118.5(10) ?
    C6 C5 Br1 . . 123.2(8) ?
    C4 C5 Br1 . . 118.3(9) ?
    C7 C6 C5 . . 119.5(10) ?
    C7 C6 I1 . . 118.3(8) ?
    C5 C6 I1 . . 122.2(8) ?
    C6 C7 C2 . . 122.0(10) ?
    C6 C7 H7A . . 119.0 ?
    C2 C7 H7A . . 119.0 ?
    C14 N2 H2A . . 120.0 ?
    C14 N2 H2B . . 120.0 ?
    H2A N2 H2B . . 120.0 ?
    C9 C8 H8A . . 109.5 ?
    C9 C8 H8B . . 109.5 ?
    H8A C8 H8B . . 109.5 ?
    C9 C8 H8C . . 109.5 ?
    H8A C8 H8C . . 109.5 ?
    H8B C8 H8C . . 109.5 ?
    C10 C9 C14 . . 115.8(10) ?
    C10 C9 C8 . . 123.1(12) ?
    C14 C9 C8 . . 121.1(11) ?
    C9 C10 C11 . . 123.7(11) ?
    C9 C10 H10A . . 118.1 ?
    C11 C10 H10A . . 118.1 ?
    C12 C11 C10 . . 117.8(10) ?
    C12 C11 I2 . . 124.5(8) ?
    C10 C11 I2 . . 117.7(8) ?
    C11 C12 C13 . . 121.9(10) ?
    C11 C12 Br2 . . 120.8(8) ?
    C13 C12 Br2 . . 117.3(8) ?
    C12 C13 C14 . . 119.8(10) ?
    C12 C13 H13A . . 120.1 ?
    C14 C13 H13A . . 120.1 ?
    C13 C14 N2 . . 119.5(11) ?
    C13 C14 C9 . . 120.9(10) ?
    N2 C14 C9 . . 119.6(10) ?
loop_
    _geom_torsion_atom_site_label_1
    _geom_torsion_atom_site_label_2
    _geom_torsion_atom_site_label_3
    _geom_torsion_atom_site_label_4
    _geom_torsion_site_symmetry_1
    _geom_torsion_site_symmetry_2
    _geom_torsion_site_symmetry_3
    _geom_torsion_site_symmetry_4
    _geom_torsion
    _geom_torsion_publ_flag
    C7 C2 C3 N1 . . . . 179.2(10) ?
    C1 C2 C3 N1 . . . . -1.6(16) ?
    C7 C2 C3 C4 . . . . -0.2(16) ?
    C1 C2 C3 C4 . . . . 179.0(10) ?
    N1 C3 C4 C5 . . . . -178.8(10) ?
    C2 C3 C4 C5 . . . . 0.6(16) ?
    C3 C4 C5 C6 . . . . -1.4(16) ?
    C3 C4 C5 Br1 . . . . -179.7(8) ?
    C4 C5 C6 C7 . . . . 1.7(15) ?
    Br1 C5 C6 C7 . . . . 180.0(7) ?
    C4 C5 C6 I1 . . . . -178.1(7) ?
    Br1 C5 C6 I1 . . . . 0.1(12) ?
    C5 C6 C7 C2 . . . . -1.4(15) ?
    I1 C6 C7 C2 . . . . 178.5(8) ?
    C3 C2 C7 C6 . . . . 0.6(16) ?
    C1 C2 C7 C6 . . . . -178.6(9) ?
    C14 C9 C10 C11 . . . . -2.2(16) ?
    C8 C9 C10 C11 . . . . 178.9(11) ?
    C9 C10 C11 C12 . . . . -0.1(16) ?
    C9 C10 C11 I2 . . . . -179.3(8) ?
    C10 C11 C12 C13 . . . . 2.9(16) ?
    I2 C11 C12 C13 . . . . -178.0(8) ?
    C10 C11 C12 Br2 . . . . -177.6(8) ?
    I2 C11 C12 Br2 . . . . 1.4(13) ?
    C11 C12 C13 C14 . . . . -3.2(16) ?
    Br2 C12 C13 C14 . . . . 177.4(8) ?
    C12 C13 C14 N2 . . . . 179.2(10) ?
    C12 C13 C14 C9 . . . . 0.6(16) ?
    C10 C9 C14 C13 . . . . 1.9(15) ?
    C8 C9 C14 C13 . . . . -179.1(11) ?
    C10 C9 C14 N2 . . . . -176.6(10) ?
    C8 C9 C14 N2 . . . . 2.3(16) ?
loop_
    _geom_hbond_atom_site_label_D
    _geom_hbond_atom_site_label_H
    _geom_hbond_atom_site_label_A
    _geom_hbond_site_symmetry_A
    _geom_hbond_distance_DH
    _geom_hbond_distance_HA
    _geom_hbond_distance_DA
    _geom_hbond_angle_DHA
    _geom_hbond_publ_flag
    N2 H2A N1 1_555 0.86 2.67 3.300(15) 131 yes
data_LYJ
_journal_date_recd_electronic     2012-01-17
_journal_date_accepted     2012-03-01
_journal_name_full     'Acta Crystallographica, Section E'
_journal_year     2012
_journal_volume     68
_journal_issue      4
_journal_page_first     o1001
_journal_page_last     o1001
_journal_paper_category     QO
_journal_paper_doi     10.1107/S160053681200921X
_journal_coeditor_code     AA2048
_publ_contact_author_name     'Professor Yan-Ju Liu'
_publ_contact_author_address
;
'Yan-Ju Liu'
Pharmacy College
Henan University of Traditional Chinese Medicine
Zhengzhou 450008
P.R. China
;
_publ_contact_author_email     'liuyanju886@163.com'
_publ_contact_author_fax     '86-371-65962746'
_publ_contact_author_phone     '86-371-65962746'
_publ_section_title
;
5-Bromo-4-iodo-2-methylaniline
;
loop_
    _publ_author_name
    _publ_author_address
    'Yan-Ju Liu'
;
Pharmacy College
Henan University of Traditional Chinese Medicine
Zhengzhou 450008
People's Republic of China
;
    'Da-Shun Dai'
;
Henan Hospital of Traditional Chinese Medicine
Zhengzhou 450008
People's Republic of China
;
