# Supplementary material for: 5-Bromo-4-iodo-2-methyl­aniline
Source: Acta Crystallogr Sect E Struct Rep Online. 2012 Mar 10;68(Pt 4):o1001. doi: 10.1107/S160053681200921X (PMC3343968; doi:10.1107/S160053681200921X)
Supplement: Supplementary file 2 [file e-68-o1001-Isup2.hkl]

# 
# h,k,l, Fc-squared, Fo-squared, sigma(Fo-squared) and status flag 
# 
data_I
_shelx_title ' X in P2(1)/c' 
_shelx_refln_list_code          4 
_shelx_F_calc_maximum      494.77 
_exptl_crystal_F_000      1152.00 
_reflns_d_resolution_high  0.8325 
 
loop_ 
 _symmetry_equiv_pos_as_xyz 
 'x, y, z' 
 '-x, y+1/2, -z+1/2' 
 '-x, -y, -z' 
 'x, -y-1/2, z-1/2' 
 
_cell_length_a    26.8310 
_cell_length_b     5.3920 
_cell_length_c    12.2170 
_cell_angle_alpha  90.000 
_cell_angle_beta   98.050 
_cell_angle_gamma  90.000 
 
_shelx_F_squared_multiplier     1.000 
 
loop_ 
 _refln_index_h 
 _refln_index_k 
 _refln_index_l 
 _refln_F_squared_calc 
 _refln_F_squared_meas 
 _refln_F_squared_sigma 
 _refln_observed_status 
   2   0   0     6776.38     2880.83     33.16 o 
   3   0   0        3.17       49.43     49.43 o 
   4   0   0     6411.74     4441.81     59.80 o 
   5   0   0       74.72      167.27    167.27 o 
   6   0   0     6758.79     5180.42    152.92 o 
   7   0   0      301.97      826.31    826.31 o 
   8   0   0   244798.41   203231.00   6060.20 o 
   9   0   0       23.33     8751.22  28138.42 o 
  10   0   0    17194.74    16945.20    206.87 o 
  11   0   0      209.87      408.41    408.41 o 
  12   0   0    15855.00    16634.22    287.70 o 
  13   0   0      156.02     1133.83   1133.83 o 
  14   0   0    64388.13    76461.84    533.63 o 
  15   0   0      624.48     1420.92   1420.92 o 
  16   0   0    16378.54    18746.93    573.06 o 
  17   0   0       14.79      346.95    346.95 o 
  18   0   0    18436.83    20708.91    290.40 o 
  19   0   0        0.14     1191.69   1191.69 o 
  20   0   0     8734.63     9307.30    205.84 o 
  21   0   0        0.19      297.07    297.07 o 
  22   0   0    26828.93    27170.63    823.29 o 
  23   0   0      614.39     1952.72   1952.72 o 
  24   0   0       66.91       90.34     90.34 o 
  25   0   0        0.27       96.19     96.19 o 
  26   0   0     1051.38      906.75    233.66 o 
  27   0   0       57.91       89.55     89.55 o 
  28   0   0      274.40      260.32     80.56 o 
  29   0   0       30.33      283.30    283.30 o 
  30   0   0     5980.75     5899.49    164.51 o 
  31   0   0      196.58      367.01    367.01 o 
   1   1   0    27023.18    34596.87   8547.85 o 
   2   1   0       11.12        9.13     15.14 o 
   3   1   0    32602.57    24697.06   3227.51 o 
   4   1   0      464.87      363.58     97.52 o 
   5   1   0    29469.10    21128.40    902.33 o 
   6   1   0       30.73      156.58    179.62 o 
   7   1   0   122742.45    82102.25   5545.69 o 
   8   1   0      587.78      470.18     47.76 o 
   9   1   0      261.71      263.95     41.09 o 
  10   1   0       38.87       44.65     51.25 o 
  11   1   0     8752.75     9486.55    165.08 o 
  12   1   0        0.58      695.15    695.15 o 
  13   1   0     2459.23     2841.02    138.52 o 
  14   1   0        1.91       15.17   3504.17 o 
  15   1   0    50331.56    59830.98    494.80 o 
  16   1   0      380.21     6843.43   6843.43 o 
  17   1   0     6724.37     7984.49    216.15 o 
  18   1   0      218.65     4176.23   6370.18 o 
  19   1   0     1087.83     1218.48    288.29 o 
  20   1   0       85.10      990.87   1137.46 o 
  21   1   0      424.69       42.49    119.70 o 
  22   1   0       36.99     6730.00   6730.00 o 
  23   1   0    12124.88    12052.87    222.53 o 
  24   1   0       23.09     5679.71   5679.71 o 
  25   1   0     1801.78     1683.77    125.19 o 
  26   1   0      106.09     1195.12   1195.12 o 
  27   1   0      837.79      735.65     88.24 o 
  28   1   0       61.61      882.75    882.75 o 
  29   1   0     1858.22     1827.81    106.68 o 
  30   1   0       56.02      819.89    819.89 o 
  31   1   0      361.66      346.83     83.93 o 
   0   2   0     4544.47     5104.01    133.84 o 
   1   2   0      541.27      807.90    204.22 o 
   2   2   0      499.01      580.69    109.73 o 
   3   2   0     2392.25     2475.34    586.13 o 
   4   2   0      134.92      181.97     36.11 o 
   5   2   0      231.21      259.66     56.63 o 
   6   2   0       72.63      141.60     39.07 o 
   7   2   0      359.58      273.10     45.72 o 
   8   2   0      111.80      134.30     44.54 o 
   9   2   0       72.49       91.61     47.35 o 
  10   2   0     2141.18     1849.28     83.57 o 
  11   2   0     2728.53     2684.43    103.74 o 
  12   2   0     3879.43     3954.53    129.97 o 
  13   2   0        3.36       89.96    100.66 o 
  14   2   0      158.60      145.70     71.54 o 
  15   2   0        0.49       59.54     76.38 o 
  16   2   0       56.06       66.55     88.09 o 
  17   2   0       86.81      128.14     89.75 o 
  18   2   0      615.21      715.56    104.25 o 
  19   2   0      658.51      599.25    229.25 o 
  20   2   0      701.47      686.79    310.55 o 
  21   2   0       80.85      101.74    101.74 o 
  22   2   0        9.70       95.07     95.07 o 
  23   2   0       95.53       79.79    100.29 o 
  24   2   0      119.56       48.92    108.50 o 
  25   2   0       83.29       88.66    121.42 o 
  26   2   0       18.73       58.59    127.08 o 
  27   2   0       33.03       16.24     73.64 o 
  28   2   0       30.82       26.48    101.36 o 
  29   2   0       20.05       76.50     76.50 o 
  30   2   0       41.58       11.49    129.07 o 
   1   3   0    15008.20    17485.00   2039.91 o 
   2   3   0        9.39       56.91     55.37 o 
   3   3   0     3243.75     3978.18    841.68 o 
   4   3   0     5078.23     5893.35   1403.55 o 
   5   3   0     1003.01     1035.30    357.01 o 
   6   3   0       30.27       40.08    112.04 o 
   7   3   0    24951.68    24497.95   3872.97 o 
   8   3   0      459.86      492.90     70.34 o 
   9   3   0       74.41       60.02     65.68 o 
  10   3   0      253.43      192.43     63.78 o 
  11   3   0     1487.43     1279.41    198.56 o 
  12   3   0     1368.18     1459.76     94.84 o 
  13   3   0      128.34      236.59     75.22 o 
  14   3   0      127.42       86.55     94.59 o 
  15   3   0    14216.33    13828.17    474.03 o 
  16   3   0      281.33      214.32    224.05 o 
  17   3   0     1296.57     1442.71    117.89 o 
  18   3   0      496.15      515.94    255.17 o 
  19   3   0      493.67      443.15    101.56 o 
  20   3   0      173.77       40.62     91.95 o 
  21   3   0      214.24      193.80     96.24 o 
  22   3   0       63.68       41.82    168.89 o 
  23   3   0     1818.05     1949.64    120.69 o 
  24   3   0        1.78      116.95    116.95 o 
  25   3   0      917.77      903.75    100.01 o 
  26   3   0      164.47        0.15     84.30 o 
  27   3   0        2.17       34.05     92.49 o 
  28   3   0        0.29       86.18    103.65 o 
   0   4   0    61019.10    68938.45    739.79 o 
   1   4   0      300.48      571.31    102.26 o 
   2   4   0     3403.05     4104.74    706.99 o 
   3   4   0      122.83      261.53     91.83 o 
   4   4   0       82.39       68.79     90.56 o 
   5   4   0        7.56       10.71     83.51 o 
   6   4   0      913.74     1088.15    375.16 o 
   7   4   0      282.09      377.04     94.13 o 
   8   4   0    25851.82    25200.11   4454.72 o 
   9   4   0       31.40       29.10     86.95 o 
  10   4   0     7653.90     7084.48    960.76 o 
  11   4   0      304.29      275.82     87.79 o 
  12   4   0     2163.77     1720.08    171.03 o 
  13   4   0        6.63       86.40     86.40 o 
  14   4   0     8844.07     7205.96    315.69 o 
  15   4   0       86.32       54.93     96.97 o 
  16   4   0     2405.99     2156.45    131.76 o 
  17   4   0       12.48      103.59    103.59 o 
  18   4   0     4813.52     4475.99    397.93 o 
  19   4   0      235.24      220.15    103.76 o 
  20   4   0     1917.87     1747.38    278.42 o 
  21   4   0       31.71       69.65    177.07 o 
  22   4   0     4588.21     4158.11    163.32 o 
  23   4   0       51.23       91.32     90.92 o 
  24   4   0       13.01       52.59     81.04 o 
  25   4   0        4.09       40.36     81.60 o 
   1   5   0     4800.06     4553.68    182.49 o 
   2   5   0      149.96      261.57    109.35 o 
   3   5   0     4994.44     5932.48   1426.69 o 
   4   5   0      483.33      607.04    168.36 o 
   5   5   0     4194.40     4961.67    968.10 o 
   6   5   0        0.98       84.25    116.33 o 
   7   5   0     9721.06    10183.67   1679.57 o 
   8   5   0        2.06       79.19    120.31 o 
   9   5   0        4.81       13.45     99.63 o 
  10   5   0      296.66       31.56    115.90 o 
  11   5   0      434.65      424.10    113.69 o 
  12   5   0      138.53      141.99    195.14 o 
  13   5   0      759.15      551.64    107.28 o 
  14   5   0        3.54       56.19     98.95 o 
  15   5   0     5958.55     4235.23    178.05 o 
  16   5   0        3.36       88.48    101.56 o 
  17   5   0     1145.73     1133.74    119.21 o 
  18   5   0      233.43      116.36    103.21 o 
  19   5   0      420.35      426.12    159.79 o 
  20   5   0        4.34       43.24     96.39 o 
   0   6   0     2370.58     2095.87    254.08 o 
   1   6   0       87.13       20.56    132.97 o 
   2   6   0      297.07      368.70    128.64 o 
   3   6   0      631.69      657.17    157.05 o 
   4   6   0       18.25      218.84    186.36 o 
   5   6   0       97.92      214.33    128.97 o 
   6   6   0        3.18       27.48    321.04 o 
   7   6   0       18.43      223.56    253.45 o 
   8   6   0      609.92      463.88    138.52 o 
   9   6   0       57.01       52.67    121.90 o 
  10   6   0      316.31      383.95    125.40 o 
  11   6   0      741.51      595.10    133.83 o 
  12   6   0      508.08        0.00    195.64 o 
 -31   1   1        2.06      159.71    159.71 o 
 -30   1   1      133.76      255.77    255.77 o 
 -29   1   1     1137.62     1234.85    182.68 o 
 -28   1   1       66.28      229.36    229.36 o 
 -27   1   1       68.49      348.63    138.43 o 
 -26   1   1        0.84      352.13    352.13 o 
 -25   1   1     4830.40     5869.66    264.05 o 
 -24   1   1       18.93      271.84    271.84 o 
 -23   1   1     3263.67     3162.86    215.94 o 
 -22   1   1      695.88      596.29    138.67 o 
 -21   1   1     1567.96     1548.80    153.77 o 
 -20   1   1     1814.09     1731.40    157.22 o 
 -19   1   1      298.76      375.59    104.84 o 
 -18   1   1      124.25      116.34     97.98 o 
 -17   1   1     7916.95     6705.04    216.46 o 
 -16   1   1      163.71       82.48    101.83 o 
 -15   1   1    35310.45    25007.24    375.01 o 
 -14   1   1      794.91      407.53     97.61 o 
 -13   1   1      626.25      460.75     71.65 o 
 -12   1   1     7934.58     6783.30    166.89 o 
 -11   1   1     6848.75     5337.36    145.18 o 
 -10   1   1      750.23      631.70     60.43 o 
  -9   1   1     2763.58     2517.94     89.73 o 
  -8   1   1     1118.74     1130.12     65.22 o 
  -7   1   1    92149.95    85984.29   2001.33 o 
  -6   1   1       47.93        4.94     31.28 o 
  -5   1   1    10813.14    10332.20    130.82 o 
  -4   1   1    11859.31    13202.15    138.06 o 
  -3   1   1    14769.25    15883.72    140.86 o 
  -2   1   1     1220.26     1054.07     37.48 o 
  -1   1   1    12424.88    12118.99    112.91 o 
   0   1   1       64.89       66.12     21.78 o 
   1   1   1    30315.83    32530.26    237.39 o 
   2   1   1     5163.99     5007.08     93.47 o 
   3   1   1     6103.64     5876.57    107.45 o 
   4   1   1      130.14      193.55     36.61 o 
   5   1   1    31057.81    32227.60    290.66 o 
   6   1   1     1516.15     1525.54     77.91 o 
   7   1   1    82361.68    81567.65    566.61 o 
   8   1   1      225.20      175.78     59.43 o 
   9   1   1     3547.70     3404.98    129.64 o 
  10   1   1     4879.27     4805.23    159.58 o 
  11   1   1     2197.76     2255.46    122.70 o 
  12   1   1      964.80     1029.01    104.15 o 
  13   1   1     5427.42     4609.82    186.64 o 
  14   1   1      277.53      151.03    151.03 o 
  15   1   1    41056.40    36935.50    535.53 o 
  16   1   1        0.09      140.27    140.27 o 
  17   1   1      169.20      116.08    116.08 o 
  18   1   1     1250.37     1326.86    134.88 o 
  19   1   1       82.34       25.82    110.85 o 
  20   1   1      158.53      178.20    122.13 o 
  21   1   1      504.89      167.92    137.32 o 
  22   1   1        0.37      136.18    136.18 o 
  23   1   1     8099.05     7722.51    259.23 o 
  24   1   1      172.84       74.54    133.74 o 
  25   1   1     1576.63     1084.26    161.49 o 
  26   1   1      172.73      230.87    108.49 o 
  27   1   1      382.58      286.86    114.16 o 
  28   1   1        3.83       86.06    116.81 o 
  29   1   1      735.27      634.28    121.83 o 
  30   1   1        1.64       92.53    112.68 o 
  31   1   1      527.67      484.16    136.87 o 
 -30   2   1     2951.83     3172.60    235.37 o 
 -29   2   1      285.41      268.45    268.45 o 
 -28   2   1       49.67      170.13    170.13 o 
 -27   2   1      687.33      381.12    188.98 o 
 -26   2   1     1174.76      998.31    193.68 o 
 -25   2   1      941.69      754.40    185.35 o 
 -24   2   1     1441.15     1761.12    174.77 o 
 -23   2   1      416.99      129.57    178.26 o 
 -22   2   1    18696.55    19018.29    422.35 o 
 -21   2   1      347.83      175.81    175.81 o 
 -20   2   1      775.76      778.40    140.12 o 
 -19   2   1        2.88      105.02    105.02 o 
 -18   2   1    14354.35    12026.27    301.27 o 
 -17   2   1     1544.11     1050.40    138.06 o 
 -16   2   1     6266.67     4456.47    185.05 o 
 -15   2   1     5954.79     4373.47    186.59 o 
 -14   2   1    36616.42    28717.90    405.57 o 
 -13   2   1     1364.61      746.43    116.34 o 
 -12   2   1     4695.23     3856.26    143.78 o 
 -11   2   1      580.20      535.08     78.88 o 
 -10   2   1    44720.55    39895.82    405.07 o 
  -9   2   1     4175.34     3787.46    131.10 o 
  -8   2   1    89585.24    91782.68    581.95 o 
  -7   2   1     7396.71     7822.06    157.38 o 
  -6   2   1    14528.67    15244.92    208.19 o 
  -5   2   1     5545.59     6066.71    129.68 o 
  -4   2   1     1052.99     1049.66     65.34 o 
  -3   2   1     2164.88     2259.16     78.00 o 
  -2   2   1    36608.86    37972.46    288.18 o 
  -1   2   1      339.82      385.60     59.91 o 
   0   2   1   189696.86   190933.30   3555.85 o 
   1   2   1       22.79      187.06     51.57 o 
   2   2   1     1400.11     1281.27     79.89 o 
   3   2   1     6220.15     6823.81    151.39 o 
   4   2   1    12170.19    13064.99    213.47 o 
   5   2   1     3673.02     3375.58    121.36 o 
   6   2   1      715.50      799.28     79.94 o 
   7   2   1     3427.83     3779.02    140.80 o 
   8   2   1   125476.96   135260.20    879.08 o 
   9   2   1      608.07      717.95    102.91 o 
  10   2   1     9249.24     9377.53    238.93 o 
  11   2   1     1803.78     2008.07    136.57 o 
  12   2   1    18954.08    16706.73    342.16 o 
  13   2   1     1161.09      814.33    137.85 o 
  14   2   1    14857.14    12996.70    324.95 o 
  15   2   1     1704.19     1135.29    163.43 o 
  16   2   1    23067.41    19484.49    417.62 o 
  17   2   1      229.52       84.41    160.62 o 
  18   2   1     4788.63     4991.51    230.69 o 
  19   2   1       23.80       77.79    115.08 o 
  20   2   1     5511.87     5796.75    241.78 o 
  21   2   1      249.56      295.40    177.24 o 
  22   2   1    16365.06    17532.48    387.38 o 
  23   2   1       15.05      123.60    144.47 o 
  24   2   1      352.54      306.03    119.47 o 
  25   2   1      689.74      636.34    129.70 o 
  26   2   1      691.78      563.58    142.75 o 
  27   2   1      101.00       76.94    115.98 o 
  28   2   1      332.22      355.26    110.44 o 
  29   2   1       16.69       87.58    128.70 o 
 -28   3   1      238.25      374.14    151.95 o 
 -27   3   1      534.84      505.40    156.90 o 
 -26   3   1      104.48       84.41    156.54 o 
 -25   3   1     2645.77     2980.00    229.17 o 
 -24   3   1       84.17       77.43    154.86 o 
 -23   3   1     3506.20     2881.29    235.96 o 
 -22   3   1      942.62      794.78    177.71 o 
 -21   3   1     2014.88     1998.41    171.24 o 
 -20   3   1     1073.90      954.02    143.66 o 
 -19   3   1      236.03      241.68    111.12 o 
 -18   3   1      222.32      132.74    113.24 o 
 -17   3   1     4198.55     3711.23    182.72 o 
 -16   3   1      185.55      188.06    109.70 o 
 -15   3   1    28142.13    22777.63    408.49 o 
 -14   3   1        3.97      186.24     97.64 o 
 -13   3   1      413.98      348.07     93.71 o 
 -12   3   1      968.76      842.25    102.87 o 
 -11   3   1     1506.54     1518.56    111.44 o 
 -10   3   1     1982.96     1580.94    116.07 o 
  -9   3   1      716.65      821.39     98.34 o 
  -8   3   1     5182.28     5981.37    174.08 o 
  -7   3   1    59428.13    64871.30    542.08 o 
  -6   3   1      778.75     1109.84    100.96 o 
  -5   3   1     9787.93    10246.73    206.19 o 
  -4   3   1      411.90      494.25     81.17 o 
  -3   3   1    12982.57    14382.98    228.84 o 
  -2   3   1     3084.77     3297.18    124.89 o 
  -1   3   1     7632.01    10703.47    247.32 o 
   0   3   1     2082.70     2094.65    122.80 o 
   1   3   1    25241.12    27114.33    377.61 o 
   2   3   1     1935.59     1977.76    120.55 o 
   3   3   1     7396.13     6988.84    200.06 o 
   4   3   1     5624.69     5656.97    184.45 o 
   5   3   1    28667.35    30560.65    410.50 o 
   6   3   1     3323.52     3393.18    162.39 o 
   7   3   1    38162.95    40682.99    500.30 o 
   8   3   1     1090.69     1109.02    126.21 o 
   9   3   1     2870.56     2637.85    165.94 o 
  10   3   1       55.18        0.00    101.83 o 
  11   3   1      689.22      699.19    113.59 o 
  12   3   1     2718.98     2406.80    166.44 o 
  13   3   1     7477.45     6892.85    252.91 o 
  14   3   1       40.90      122.92    146.12 o 
  15   3   1    27754.47    23334.96    477.92 o 
  16   3   1      272.31       82.06    137.52 o 
  17   3   1      157.47      264.41    109.20 o 
  18   3   1      224.53      339.38    117.91 o 
  19   3   1      671.89      635.36    152.02 o 
  20   3   1     1091.51     1081.28    161.69 o 
  21   3   1       49.21        0.00    124.45 o 
  22   3   1      344.02      256.88    146.79 o 
  23   3   1     6327.90     6115.28    263.53 o 
  24   3   1      150.05      153.62    146.17 o 
  25   3   1     1114.20     1138.49    149.44 o 
  26   3   1       36.74       75.78    115.38 o 
  27   3   1     1052.87      991.81    144.28 o 
 -25   4   1      238.08      220.93    153.01 o 
 -24   4   1       96.13        8.66    147.19 o 
 -23   4   1        1.55      285.09    143.78 o 
 -22   4   1      760.94      728.80    153.07 o 
 -21   4   1      202.92      223.94    147.26 o 
 -20   4   1      235.87      227.88    132.12 o 
 -19   4   1      996.13      692.80    146.28 o 
 -18   4   1       33.20      170.33    118.06 o 
 -17   4   1      593.51      620.93    125.45 o 
 -16   4   1       26.06       35.95    124.03 o 
 -15   4   1      348.53      229.50    136.62 o 
 -14   4   1     1257.91     1020.74    155.81 o 
 -13   4   1      319.30      134.47    124.87 o 
 -12   4   1     1758.47     1402.84    151.75 o 
 -11   4   1     1948.75     1671.31    157.80 o 
 -10   4   1      830.92      751.02    127.25 o 
  -9   4   1      382.65      187.50    117.39 o 
  -8   4   1     1152.51     1256.08    122.40 o 
  -7   4   1      188.34      222.26    111.13 o 
  -6   4   1      106.77      181.05    112.01 o 
  -5   4   1        6.14       32.41     97.22 o 
  -4   4   1     1627.95     1664.99    133.89 o 
  -3   4   1     4109.61     4496.99    180.03 o 
  -2   4   1     2069.75     2115.52    131.68 o 
  -1   4   1      118.97      171.15    119.59 o 
   0   4   1     1978.70     1941.69    163.19 o 
   1   4   1      575.77      600.72    133.03 o 
   2   4   1      617.12      532.80    140.91 o 
   3   4   1      619.96      639.92    126.76 o 
   4   4   1      293.34      221.75    113.40 o 
   5   4   1      755.52      584.98    137.82 o 
   6   4   1     1118.85     1322.84    145.83 o 
   7   4   1      486.21      569.02    126.80 o 
   8   4   1     1837.28     1487.18    158.61 o 
   9   4   1     1045.63      991.43    149.47 o 
  10   4   1      927.69      682.69    157.13 o 
  11   4   1     1833.15     1823.25    169.80 o 
  12   4   1     2128.24     1950.25    178.08 o 
  13   4   1      103.23       80.47    127.69 o 
  14   4   1       29.08      259.77    124.61 o 
  15   4   1      406.05      311.79    123.89 o 
  16   4   1      339.57      418.42    123.12 o 
  17   4   1        6.96       98.21    130.94 o 
  18   4   1      106.73       80.91    136.09 o 
  19   4   1      293.80      514.27    128.14 o 
  20   4   1     1146.63     1026.08    167.46 o 
  21   4   1      149.22      141.66    140.90 o 
  22   4   1      129.03        7.10    142.86 o 
  23   4   1       75.67      171.18    127.23 o 
  24   4   1        7.62       32.53    113.85 o 
 -20   5   1        1.40       18.81    144.48 o 
 -19   5   1      401.97      139.26    164.48 o 
 -18   5   1      185.63      227.71    159.13 o 
 -17   5   1      213.77      142.20    151.92 o 
 -16   5   1       17.55        0.00    146.51 o 
 -15   5   1     1323.25      959.26    181.29 o 
 -14   5   1      794.22      708.44    170.13 o 
 -13   5   1       12.00       23.28    142.25 o 
 -12   5   1      503.71      547.50    143.05 o 
 -11   5   1     1261.50     1263.06    178.87 o 
 -10   5   1      248.96      134.50    150.17 o 
  -9   5   1       52.83      102.21    136.28 o 
  -8   5   1       13.95      317.41    136.37 o 
  -7   5   1     2808.24     3295.73    204.85 o 
  -6   5   1      420.59      600.00    150.97 o 
  -5   5   1        4.80      201.64    131.87 o 
  -4   5   1     1197.30     1246.87    167.57 o 
  -3   5   1      938.93      973.24    142.97 o 
  -2   5   1       46.70       83.89    141.44 o 
  -1   5   1     1762.95     1708.45    194.21 o 
   0   5   1      901.31      486.00    198.63 o 
   1   5   1     1769.43     1855.59    193.33 o 
   2   5   1       81.06       56.05    141.65 o 
   3   5   1       10.52      158.05    137.04 o 
   4   5   1     3340.03     3260.78    222.31 o 
   5   5   1      312.84      199.32    152.72 o 
   6   5   1      137.09       80.52    141.17 o 
   7   5   1     3982.70     3445.49    249.98 o 
   8   5   1      497.78      218.69    178.57 o 
   9   5   1      403.35      471.40    159.81 o 
  10   5   1      102.28      226.82    138.49 o 
  11   5   1       43.95      132.74    144.72 o 
  12   5   1      525.23      527.75    151.21 o 
  13   5   1        3.19      270.11    132.14 o 
  14   5   1       30.40      152.94    152.94 o 
  15   5   1     1606.99     1232.27    180.27 o 
  16   5   1      567.07      568.80    148.66 o 
  17   5   1       10.01        8.51    132.02 o 
  18   5   1      278.36      255.93    146.59 o 
  19   5   1       15.11      143.68    143.68 o 
 -12   6   1      103.60      233.83    185.72 o 
 -11   6   1      156.38      298.95    182.36 o 
 -10   6   1     2229.64     2400.50    242.60 o 
  -9   6   1      333.20      487.10    201.14 o 
  -8   6   1     2907.79     2911.77    248.23 o 
  -7   6   1      871.48     1290.75    197.07 o 
  -6   6   1      284.24      326.01    176.21 o 
  -5   6   1      247.05      172.82    182.08 o 
  -4   6   1        4.10      138.85    160.20 o 
  -3   6   1      499.71      364.21    160.47 o 
  -2   6   1     1514.46     1949.28    279.46 o 
  -1   6   1      223.40      107.51    193.52 o 
   0   6   1     4488.23     4175.95    307.39 o 
   1   6   1       19.92      102.10    177.65 o 
   2   6   1       66.19      168.40    183.26 o 
   3   6   1      170.76      165.64    172.41 o 
   4   6   1      714.03      648.82    187.29 o 
   5   6   1      210.30      387.20    168.51 o 
   6   6   1       15.94       29.18    175.09 o 
   7   6   1      103.43      156.52    176.21 o 
   8   6   1     3416.16     2517.15    261.26 o 
   9   6   1       51.83      257.46    176.87 o 
  10   6   1      447.70      447.61    176.11 o 
  11   6   1      505.82      298.48    180.90 o 
 -32   0   2     1693.58     2044.64    220.85 o 
 -31   0   2       58.21      339.08    339.08 o 
 -30   0   2     2468.96     3677.77    244.12 o 
 -29   0   2     1303.11      444.77    266.02 o 
 -28   0   2      235.36       97.34    183.06 o 
 -27   0   2     1833.43     2589.69    217.61 o 
 -26   0   2     2076.54     2344.16    221.54 o 
 -25   0   2     2581.25     2845.37    220.89 o 
 -24   0   2     2823.77     3560.53    239.09 o 
 -23   0   2     3386.66     3445.67    235.78 o 
 -22   0   2    20031.00    21074.86    442.27 o 
 -21   0   2      149.34       67.92    156.34 o 
 -20   0   2      342.59      224.80    119.45 o 
 -19   0   2     4202.57     3438.99    186.60 o 
 -18   0   2    23756.71    19887.34    384.31 o 
 -17   0   2    12718.65    10656.16    283.59 o 
 -16   0   2       83.00        9.75     93.17 o 
 -15   0   2    13462.58    11399.69    257.34 o 
 -14   0   2    36755.81    32218.61    410.65 o 
 -13   0   2     4372.15     3886.45    152.96 o 
 -12   0   2     3558.34     3775.30    128.13 o 
 -11   0   2      861.51      826.10     81.08 o 
 -10   0   2   127197.21   127229.59   2941.89 o 
  -9   0   2    13229.47    14089.74    201.12 o 
  -8   0   2    35483.10    38528.27    312.89 o 
  -7   0   2    35083.00    40156.12    296.72 o 
  -6   0   2    42798.42    48665.30    306.85 o 
  -5   0   2    25007.44    28209.93    208.96 o 
  -4   0   2     4293.18     4218.41     73.50 o 
  -3   0   2    35560.70    36268.13    851.87 o 
  -2   0   2    63804.23    63055.06   1110.06 o 
  -1   0   2      604.00      601.49     26.94 o 
   0   0   2   109273.46   111172.78   1751.68 o 
   1   0   2    28017.71    24831.42    177.09 o 
   2   0   2     2917.05     2758.98     67.94 o 
   3   0   2    30893.27    32178.28    254.21 o 
   4   0   2    26833.56    29176.19    258.99 o 
   5   0   2    21880.36    24994.70    256.05 o 
   6   0   2     3648.92     3846.82    113.51 o 
   7   0   2    18916.22    20661.89    269.85 o 
   8   0   2   173814.94   189086.61   4107.75 o 
   9   0   2       89.76       91.68     70.73 o 
  10   0   2    10487.77    12082.22    241.32 o 
  11   0   2     6554.12     6700.48    194.08 o 
  12   0   2    23716.40    23258.30    368.54 o 
  13   0   2     4270.67     3590.30    175.30 o 
  14   0   2     5293.36     4808.47    192.85 o 
  15   0   2     8013.52     6642.57    231.02 o 
  16   0   2    34828.58    29065.59    450.79 o 
  17   0   2     5663.56     4859.35    215.97 o 
  18   0   2     3003.91     2703.35    168.56 o 
  19   0   2      263.48      107.52    114.48 o 
  20   0   2    12905.71    10967.74    306.64 o 
  21   0   2      580.55      637.17    156.88 o 
  22   0   2     9913.96     8757.33    272.71 o 
  23   0   2      794.58      397.49    151.94 o 
  24   0   2     2972.34     2386.34    162.41 o 
  25   0   2     1192.12     1414.64    143.50 o 
  26   0   2       58.29       44.68    112.35 o 
  27   0   2      971.70      798.24    137.19 o 
  28   0   2     1090.91      919.03    141.08 o 
  29   0   2       41.51      112.90    134.14 o 
  30   0   2     3730.72     3874.40    201.87 o 
  31   0   2        5.88      139.19    139.19 o 
 -31   1   2       56.90      158.17    158.17 o 
 -30   1   2      896.25     1060.95    175.00 o 
 -29   1   2     1249.34     1763.88    190.44 o 
 -28   1   2      170.93       30.58    162.86 o 
 -27   1   2      326.46      385.65    142.77 o 
 -26   1   2        8.61      143.57    143.57 o 
 -25   1   2     4919.06     5398.91    264.30 o 
 -24   1   2      194.48      213.67    153.73 o 
 -23   1   2     1199.96      985.63    160.98 o 
 -22   1   2     3755.91     3384.13    208.12 o 
 -21   1   2     1734.22     1266.26    166.75 o 
 -20   1   2     6907.98     6461.10    235.25 o 
 -19   1   2       14.02       81.84     98.02 o 
 -18   1   2     1871.34     1528.26    131.23 o 
 -17   1   2    17619.48    15229.14    317.83 o 
 -16   1   2      187.34      114.64    109.69 o 
 -15   1   2    28550.04    24301.12    364.85 o 
 -14   1   2     2969.74     2506.35    130.09 o 
 -13   1   2     1330.32     1295.44    103.63 o 
 -12   1   2    10283.06     9457.82    193.69 o 
 -11   1   2     6105.70     5961.03    148.74 o 
 -10   1   2    10592.65     9989.54    181.29 o 
  -9   1   2     7584.55     7738.23    149.86 o 
  -8   1   2     5210.17     5359.48    119.79 o 
  -7   1   2    88846.50    93545.43   2027.27 o 
  -6   1   2     2392.27     2501.49     74.34 o 
  -5   1   2       52.40       77.09     30.83 o 
  -4   1   2      618.05      685.46     39.41 o 
  -3   1   2    97717.48   104963.20   1762.26 o 
  -2   1   2    37806.09    37342.04    227.96 o 
  -1   1   2     5824.81     6042.59     95.22 o 
   0   1   2    41984.91    41584.88    270.61 o 
   1   1   2   150232.70   150111.64   2603.13 o 
   2   1   2     4032.71     4123.79     92.86 o 
   3   1   2      696.86      629.47     47.21 o 
   4   1   2       17.08       13.11     42.36 o 
   5   1   2    55612.68    59050.68    423.46 o 
   6   1   2     5671.22     5554.74    136.87 o 
   7   1   2    32549.07    35307.48    358.34 o 
   8   1   2     2975.94     3068.53    121.41 o 
   9   1   2    13433.34    15172.59    260.22 o 
  10   1   2     8967.95     9822.55    225.27 o 
  11   1   2       22.78      125.17     77.90 o 
  12   1   2     5744.36     6283.83    205.23 o 
  13   1   2    16244.75    17063.06    337.50 o 
  14   1   2      325.56      526.37    129.67 o 
  15   1   2    34333.43    35009.47    509.36 o 
  16   1   2       77.65      365.07    114.46 o 
  17   1   2       16.37       19.54    104.59 o 
  18   1   2     4687.69     4231.27    194.18 o 
  19   1   2      395.69      548.83    117.97 o 
  20   1   2     2675.55     2563.38    174.56 o 
  21   1   2      263.48      460.92    114.78 o 
  22   1   2      198.78      207.90    118.56 o 
  23   1   2     8280.12     7553.52    257.05 o 
  24   1   2      460.86      275.76    132.45 o 
  25   1   2      995.61     1049.44    134.56 o 
  26   1   2       77.18      114.61    114.61 o 
  27   1   2      819.54      740.82    131.43 o 
  28   1   2       72.78      162.05    112.75 o 
  29   1   2      228.65      403.26    124.29 o 
  30   1   2      114.32       79.42    128.33 o 
 -30   2   2      160.34       14.52    148.48 o 
 -29   2   2       27.77       51.01    145.23 o 
 -28   2   2       59.47      104.60    130.39 o 
 -27   2   2       42.86       45.88    132.80 o 
 -26   2   2       69.55       91.47    146.52 o 
 -25   2   2      206.92      410.57    143.03 o 
 -24   2   2       15.20       52.87    128.55 o 
 -23   2   2        3.99       28.95    124.20 o 
 -22   2   2     1513.08     1166.42    164.59 o 
 -21   2   2      520.64      601.59    118.98 o 
 -20   2   2       38.37       32.73     93.39 o 
 -19   2   2        6.16       68.29     87.52 o 
 -18   2   2      372.76      217.36    122.55 o 
 -17   2   2     1220.93      869.56    127.34 o 
 -16   2   2       94.53      238.75     89.88 o 
 -15   2   2       37.64       53.45     92.16 o 
 -14   2   2      658.99      663.56    100.49 o 
 -13   2   2     1348.09     1355.62    108.23 o 
 -12   2   2      421.98      403.53     76.90 o 
 -11   2   2      970.44      874.71     90.08 o 
 -10   2   2      592.64      638.06     75.97 o 
  -9   2   2     2137.62     2323.13    104.84 o 
  -8   2   2      779.00      968.29     75.02 o 
  -7   2   2      355.38      486.26     62.72 o 
  -6   2   2       21.85       69.02     49.80 o 
  -5   2   2     1026.52      974.63     66.32 o 
  -4   2   2     4298.78     4540.88    107.76 o 
  -3   2   2     3005.50     3195.79     92.13 o 
  -2   2   2     2598.34     2841.39     90.47 o 
  -1   2   2      129.97      146.89     55.79 o 
   0   2   2     1388.32     1421.45     78.14 o 
   1   2   2     2756.75     2910.96    101.65 o 
   2   2   2      756.85      803.29     70.71 o 
   3   2   2      600.43      778.87     67.51 o 
   4   2   2      361.64      348.57     62.21 o 
   5   2   2      766.93      836.68     78.82 o 
   6   2   2     2867.67     3500.67    129.81 o 
   7   2   2      516.38      542.29     85.91 o 
   8   2   2     2937.39     3263.18    143.82 o 
   9   2   2     2921.41     3326.00    147.85 o 
  10   2   2       57.38        0.00     78.14 o 
  11   2   2       16.54       42.75     81.93 o 
  12   2   2      178.07       74.47     94.89 o 
  13   2   2      135.18       79.57    107.28 o 
  14   2   2      162.33      274.83    108.00 o 
  15   2   2       97.58       40.28    106.61 o 
  16   2   2       83.39       96.22    110.13 o 
  17   2   2      920.19      866.91    133.98 o 
  18   2   2        8.93       77.85    103.79 o 
  19   2   2      215.35      162.93    108.27 o 
  20   2   2     1738.13     1719.44    164.22 o 
  21   2   2        7.59      119.88    119.88 o 
  22   2   2       26.28       27.30    117.72 o 
  23   2   2       18.37       91.70    105.14 o 
  24   2   2       37.86        6.56    114.49 o 
  25   2   2        4.23       42.91    115.31 o 
  26   2   2        5.62      164.34    100.33 o 
  27   2   2      106.93      135.78    105.23 o 
  28   2   2      385.55      408.98    114.39 o 
  29   2   2       28.47       69.04    119.11 o 
 -28   3   2        1.06       29.47    132.96 o 
 -27   3   2       45.47       22.83    132.57 o 
 -26   3   2       60.57       94.05    148.91 o 
 -25   3   2     2712.05     2933.35    203.68 o 
 -24   3   2        0.53       71.35    147.01 o 
 -23   3   2      737.17      737.76    148.27 o 
 -22   3   2     1443.76     1257.06    157.24 o 
 -21   3   2      307.59      179.55    136.28 o 
 -20   3   2      709.30      464.14    147.60 o 
 -19   3   2      717.50      612.78    128.32 o 
 -18   3   2        1.39       26.83    117.53 o 
 -17   3   2     4799.95     4613.92    220.10 o 
 -16   3   2       11.41      263.93    100.68 o 
 -15   3   2     4070.56     3634.46    181.63 o 
 -14   3   2     3512.69     3459.72    176.43 o 
 -13   3   2      208.24      171.83    103.10 o 
 -12   3   2     2072.13     1938.19    133.94 o 
 -11   3   2     9000.95    10114.95    241.28 o 
 -10   3   2      236.02      290.26     89.32 o 
  -9   3   2      621.44      742.35     94.73 o 
  -8   3   2      799.11      880.72    101.30 o 
  -7   3   2    14836.60    16125.67    262.15 o 
  -6   3   2      690.63      617.39     91.60 o 
  -5   3   2      103.07      261.62     68.96 o 
  -4   3   2     2609.42     2740.33    116.37 o 
  -3   3   2    14979.52    16531.14    252.46 o 
  -2   3   2     2904.71     3126.52    130.71 o 
  -1   3   2     2874.13     3500.03    161.52 o 
   0   3   2     5186.27     5652.74    172.87 o 
   1   3   2    12414.30    12812.60    262.77 o 
   2   3   2      197.90      239.31     84.47 o 
   3   3   2       64.73       54.47     87.15 o 
   4   3   2     3691.04     3953.39    156.26 o 
   5   3   2     9337.58     9281.62    235.73 o 
   6   3   2      830.16      942.12    111.79 o 
   7   3   2    10920.23    11343.99    269.94 o 
   8   3   2     2285.63     2477.81    156.40 o 
   9   3   2     4212.25     4343.31    197.23 o 
  10   3   2     1882.12     2064.88    155.61 o 
  11   3   2      178.00      222.80    114.74 o 
  12   3   2      173.41      273.58    116.61 o 
  13   3   2      689.45      734.98    140.26 o 
  14   3   2       75.56       28.94    127.99 o 
  15   3   2     7609.66     7574.64    283.01 o 
  16   3   2      544.48      650.81    134.02 o 
  17   3   2       34.84      150.59    110.08 o 
  18   3   2     2407.53     1897.34    178.31 o 
  19   3   2      506.51      564.09    122.92 o 
  20   3   2       71.40       15.32    120.74 o 
  21   3   2       13.07      174.29    115.06 o 
  22   3   2       16.73       49.70    129.38 o 
  23   3   2     2563.56     2179.49    182.60 o 
  24   3   2       30.25      268.06    117.86 o 
  25   3   2       59.58      137.78    119.24 o 
  26   3   2      271.11      208.57    111.91 o 
  27   3   2       62.00       39.75    114.10 o 
 -25   4   2      288.92      427.28    147.52 o 
 -24   4   2      689.84      640.45    165.36 o 
 -23   4   2      276.67      180.74    160.57 o 
 -22   4   2     3091.84     2472.76    218.47 o 
 -21   4   2       77.04       59.37    151.53 o 
 -20   4   2      100.26       66.47    148.20 o 
 -19   4   2     1653.50     1620.47    179.35 o 
 -18   4   2     5510.55     4866.16    260.38 o 
 -17   4   2     2596.31     2863.70    198.49 o 
 -16   4   2      217.15      496.11    140.72 o 
 -15   4   2     1603.47     1852.61    170.82 o 
 -14   4   2     6386.58     6321.45    252.12 o 
 -13   4   2     1721.27     2067.41    174.26 o 
 -12   4   2      203.00      333.94    118.79 o 
 -11   4   2      540.62      471.59    137.42 o 
 -10   4   2    16646.98    17245.31    353.58 o 
  -9   4   2     3323.19     3386.43    179.67 o 
  -8   4   2     9486.20    10258.99    259.21 o 
  -7   4   2     3327.57     3492.70    174.07 o 
  -6   4   2     3858.61     4198.18    180.12 o 
  -5   4   2     5394.91     5925.19    204.63 o 
  -4   4   2      525.05      666.95    110.90 o 
  -3   4   2      768.02     1161.60    119.49 o 
  -2   4   2    13246.59    14919.85    313.91 o 
  -1   4   2       79.64      150.73    128.91 o 
   0   4   2    29377.22    30171.90    482.57 o 
   1   4   2     2769.76     2644.68    181.52 o 
   2   4   2       55.63      490.86    108.96 o 
   3   4   2     5269.06     5005.16    211.19 o 
   4   4   2     3401.01     3302.87    191.49 o 
   5   4   2     2180.07     2121.85    159.33 o 
   6   4   2     1122.08     1146.63    148.31 o 
   7   4   2     1652.96     1763.52    171.22 o 
   8   4   2    22397.76    22358.96    440.56 o 
   9   4   2        1.78      352.88    123.46 o 
  10   4   2      734.44      796.99    148.59 o 
  11   4   2     1699.89     1518.43    183.00 o 
  12   4   2     4698.17     4409.28    246.83 o 
  13   4   2     1552.36     1621.98    180.80 o 
  14   4   2     1344.56     1391.96    170.28 o 
  15   4   2     1666.53     1335.40    196.24 o 
  16   4   2     5817.51     5581.66    262.04 o 
  17   4   2      812.54      861.84    161.60 o 
  18   4   2      316.24      414.60    131.25 o 
  19   4   2       70.93      296.10    129.12 o 
  20   4   2     2108.70     1583.80    164.57 o 
  21   4   2      306.09      356.44    142.43 o 
  22   4   2     2714.25     1980.06    187.70 o 
  23   4   2      220.93      441.17    132.42 o 
  24   4   2      461.77      347.42    126.07 o 
 -20   5   2     1209.08     1069.80    196.88 o 
 -19   5   2       71.65       56.41    173.63 o 
 -18   5   2      229.73       46.09    166.64 o 
 -17   5   2     2170.58     1758.50    223.69 o 
 -16   5   2      128.70      196.23    196.23 o 
 -15   5   2     4217.88     3886.35    263.47 o 
 -14   5   2      209.69      395.03    166.60 o 
 -13   5   2        6.44        7.59    155.38 o 
 -12   5   2      946.95     1208.97    159.42 o 
 -11   5   2      204.76       14.65    164.37 o 
 -10   5   2     2030.38     2034.98    192.93 o 
  -9   5   2     1267.63     1075.72    180.73 o 
  -8   5   2      399.26      194.18    167.11 o 
  -7   5   2     9129.05     8959.07    299.52 o 
  -6   5   2      364.00      319.07    158.77 o 
  -5   5   2      438.77      546.59    147.72 o 
  -4   5   2       79.25      279.72    133.92 o 
  -3   5   2     3600.11     3559.11    207.25 o 
  -2   5   2     4634.00     5447.98    271.84 o 
  -1   5   2      527.35      520.48    157.24 o 
   0   5   2     2784.13     2784.91    226.98 o 
   1   5   2     7518.46     7354.40    305.33 o 
   2   5   2      874.93      907.70    179.72 o 
   3   5   2      773.80      588.35    147.33 o 
   4   5   2        2.33      141.86    141.86 o 
   5   5   2     5431.39     4702.85    259.48 o 
   6   5   2      797.05      903.65    166.84 o 
   7   5   2     4537.12     4125.12    238.99 o 
   8   5   2      430.03      339.25    184.17 o 
   9   5   2     1187.89     1192.78    184.86 o 
  10   5   2     1081.54     1068.38    184.88 o 
  11   5   2       76.13      324.54    147.26 o 
  12   5   2      709.56      426.22    175.11 o 
  13   5   2     2412.48     2167.96    224.60 o 
  14   5   2       84.20      161.97    175.01 o 
  15   5   2     4317.38     3973.41    243.55 o 
  16   5   2       15.35      295.04    141.37 o 
  17   5   2       12.99       26.16    142.60 o 
  18   5   2      578.39      277.06    153.03 o 
  19   5   2      105.78      101.39    138.74 o 
 -11   6   2      403.09      286.28    199.82 o 
 -10   6   2      168.15       43.31    206.10 o 
  -9   6   2      224.15       67.18    206.29 o 
  -8   6   2       37.65        0.00    178.22 o 
  -7   6   2        8.64       89.47    176.61 o 
  -6   6   2       98.03      177.24    175.68 o 
  -5   6   2      166.90      225.63    173.75 o 
  -4   6   2      612.72      859.13    170.15 o 
  -3   6   2     1731.09     1607.39    179.87 o 
  -2   6   2      600.73      772.79    233.59 o 
  -1   6   2        3.21        0.00    174.73 o 
   0   6   2      224.95      156.88    183.71 o 
   1   6   2        8.24      165.93    177.18 o 
   2   6   2      139.39      231.96    181.40 o 
   3   6   2        0.48      184.62    184.62 o 
   4   6   2       11.48      348.12    169.35 o 
   5   6   2      866.61      750.36    196.87 o 
   6   6   2      550.46      375.41    190.47 o 
   7   6   2       80.80        0.00    175.51 o 
   8   6   2      419.59      155.57    187.42 o 
   9   6   2      190.85       19.90    188.99 o 
  10   6   2      342.69      374.98    187.50 o 
 -31   1   3       76.26      228.18    147.08 o 
 -30   1   3     1077.72      862.03    179.19 o 
 -29   1   3      318.28      471.07    160.97 o 
 -28   1   3      145.52      415.64    139.39 o 
 -27   1   3       10.52       62.88    134.63 o 
 -26   1   3      126.26        8.33    140.68 o 
 -25   1   3     4733.94     5067.94    246.75 o 
 -24   1   3     2026.28     1849.75    191.07 o 
 -23   1   3      305.58       87.97    139.96 o 
 -22   1   3     3953.18     3308.79    207.18 o 
 -21   1   3     1321.60     1478.21    154.32 o 
 -20   1   3     2004.31     1907.57    170.47 o 
 -19   1   3      692.06      820.54    111.62 o 
 -18   1   3     1860.13     1648.58    147.52 o 
 -17   1   3    14649.66    14668.65    314.40 o 
 -16   1   3       58.08       43.26     94.19 o 
 -15   1   3     4217.71     4032.50    160.31 o 
 -14   1   3     7215.60     7566.26    193.94 o 
 -13   1   3     3517.96     3864.87    141.18 o 
 -12   1   3    13701.48    14768.97    241.52 o 
 -11   1   3    20570.26    23362.89    288.43 o 
 -10   1   3    13388.51    13581.30    209.60 o 
  -9   1   3     6645.59     6290.39    139.97 o 
  -8   1   3     5737.48     5902.88    124.85 o 
  -7   1   3    27237.31    27267.43    250.17 o 
  -6   1   3       30.71       10.97     37.72 o 
  -5   1   3      403.18      515.00     45.73 o 
  -4   1   3    20944.05    20319.42    187.80 o 
  -3   1   3   100014.05   105094.62   1925.40 o 
  -2   1   3    21624.75    21133.32    195.50 o 
  -1   1   3     1561.91     1509.27     66.48 o 
   0   1   3    25494.04    24773.71    230.76 o 
   1   1   3    72511.23    69342.64    412.97 o 
   2   1   3     9042.41     8680.24    145.64 o 
   3   1   3      890.70     1002.19     63.11 o 
   4   1   3     3768.65     3767.34    109.38 o 
   5   1   3    42387.49    43939.07    378.83 o 
   6   1   3     6163.16     6289.55    152.10 o 
   7   1   3     1752.15     1698.11     94.27 o 
   8   1   3    14403.34    15847.72    261.00 o 
   9   1   3    13777.31    16363.77    276.39 o 
  10   1   3     9602.46    11029.04    244.35 o 
  11   1   3     4433.33     5443.11    185.71 o 
  12   1   3     1376.71     1610.67    130.10 o 
  13   1   3     9152.05    10043.42    273.69 o 
  14   1   3       54.40       11.97    104.17 o 
  15   1   3    12023.77    13638.45    328.39 o 
  16   1   3     2140.89     2165.08    167.51 o 
  17   1   3      405.47      507.88    113.70 o 
  18   1   3     3093.24     2897.89    180.41 o 
  19   1   3     1502.47     1366.40    150.08 o 
  20   1   3     1314.52      963.26    132.32 o 
  21   1   3     1093.60      910.05    137.46 o 
  22   1   3     1525.61     1592.10    153.65 o 
  23   1   3     4623.13     3933.46    202.49 o 
  24   1   3       24.30       42.36    109.12 o 
  25   1   3        6.64       54.01    106.00 o 
  26   1   3      594.79      550.09    123.66 o 
  27   1   3      485.69      399.17    134.67 o 
  28   1   3      263.40      263.44    128.84 o 
  29   1   3       17.31      123.62    123.62 o 
 -30   2   3      316.86      452.07    136.55 o 
 -29   2   3     1070.19     1071.39    172.82 o 
 -28   2   3       91.07       61.59    133.17 o 
 -27   2   3     2804.95     2782.78    207.23 o 
 -26   2   3     1556.39     1588.33    177.34 o 
 -25   2   3     2936.36     2323.80    209.61 o 
 -24   2   3     2981.37     2623.07    207.87 o 
 -23   2   3     1645.93     1606.33    174.04 o 
 -22   2   3     4153.12     4033.91    223.51 o 
 -21   2   3      817.51      740.78    136.53 o 
 -20   2   3       51.87      152.75    116.01 o 
 -19   2   3     5835.38     5489.78    236.62 o 
 -18   2   3    15194.82    15134.21    350.49 o 
 -17   2   3     7733.59     7310.53    250.35 o 
 -16   2   3     1217.75     1151.83    136.04 o 
 -15   2   3    21617.50    22300.66    367.34 o 
 -14   2   3    13448.03    13371.53    280.67 o 
 -13   2   3     5167.70     5379.24    175.07 o 
 -12   2   3      118.38      119.49     74.99 o 
 -11   2   3     1907.30     1723.31    108.95 o 
 -10   2   3    49531.99    53188.25    459.76 o 
  -9   2   3     9008.95     9481.82    189.29 o 
  -8   2   3     3652.16     3732.68    120.79 o 
  -7   2   3    55767.09    62038.69    441.71 o 
  -6   2   3    14557.96    15242.83    206.45 o 
  -5   2   3    30839.83    31254.33    292.38 o 
  -4   2   3     2864.21     3372.23    103.12 o 
  -3   2   3      270.40      212.00     54.64 o 
  -2   2   3    48174.58    52739.86    401.57 o 
  -1   2   3        9.76        9.42     59.36 o 
   0   2   3    41845.35    42206.25    379.54 o 
   1   2   3     4104.92     3674.91    120.32 o 
   2   2   3     4079.09     4076.84    131.29 o 
   3   2   3    38623.12    38779.17    387.72 o 
   4   2   3    15861.84    16588.36    255.63 o 
   5   2   3    35964.28    37506.55    395.76 o 
   6   2   3     8998.54     8996.76    206.62 o 
   7   2   3     5907.15     5685.56    179.21 o 
   8   2   3    52703.43    58124.52    557.36 o 
   9   2   3      150.19        9.66     95.47 o 
  10   2   3       53.46      158.05     80.12 o 
  11   2   3    10686.62    12566.47    288.67 o 
  12   2   3    16797.39    19109.64    370.75 o 
  13   2   3    13711.61    16038.57    353.98 o 
  14   2   3       78.36       63.70    118.30 o 
  15   2   3     5253.91     5859.92    245.68 o 
  16   2   3    19429.37    21324.47    440.17 o 
  17   2   3     3377.99     3637.29    226.45 o 
  18   2   3      104.61      198.91    112.47 o 
  19   2   3        5.01       92.76    122.67 o 
  20   2   3     6203.16     6559.28    259.20 o 
  21   2   3      657.03      528.63    136.85 o 
  22   2   3     1892.16     1910.82    172.04 o 
  23   2   3     1898.19     1990.41    166.39 o 
  24   2   3     2000.30     1654.83    162.88 o 
  25   2   3     2180.49     1969.70    169.71 o 
  26   2   3        9.85      109.93    109.93 o 
  27   2   3      289.33      297.92    127.44 o 
  28   2   3     1071.13      847.62    137.42 o 
 -28   3   3      256.90       45.22    137.75 o 
 -27   3   3       14.31       86.25    135.76 o 
 -26   3   3       50.15      144.75    144.75 o 
 -25   3   3     1877.78     1593.71    180.74 o 
 -24   3   3     1986.24     1888.08    196.99 o 
 -23   3   3      204.46       48.80    146.42 o 
 -22   3   3     1952.48     1766.84    184.82 o 
 -21   3   3      681.14      906.73    159.52 o 
 -20   3   3     2670.15     3059.03    212.14 o 
 -19   3   3       64.72       70.84    129.56 o 
 -18   3   3     4073.96     4092.08    221.15 o 
 -17   3   3     9109.38     9649.91    298.36 o 
 -16   3   3      419.31      525.50    124.44 o 
 -15   3   3     3959.68     4242.27    202.64 o 
 -14   3   3     4463.15     4778.49    204.84 o 
 -13   3   3      748.05     1192.08    123.37 o 
 -12   3   3    11594.37    12675.98    278.45 o 
 -11   3   3     1807.91     1799.42    134.96 o 
 -10   3   3    13664.23    14246.21    278.55 o 
  -9   3   3     8693.32     9181.83    220.04 o 
  -8   3   3     1330.12     1302.43    110.84 o 
  -7   3   3    16155.88    16314.26    268.61 o 
  -6   3   3      136.82      157.37     76.90 o 
  -5   3   3      111.74      170.41     75.11 o 
  -4   3   3     7895.79     7590.39    187.56 o 
  -3   3   3    16340.90    17720.75    283.56 o 
  -2   3   3    17827.66    18896.81    296.05 o 
  -1   3   3     1274.32     1566.19    120.40 o 
   0   3   3     9152.35    10392.40    237.12 o 
   1   3   3    22601.00    24275.49    367.54 o 
   2   3   3     8622.36     7913.13    216.67 o 
   3   3   3      436.58      553.93     93.62 o 
   4   3   3        8.07       75.18     88.68 o 
   5   3   3    17841.87    17571.37    322.24 o 
   6   3   3     4112.53     4095.67    172.82 o 
   7   3   3     2399.92     2458.48    153.10 o 
   8   3   3     6484.08     7309.79    229.71 o 
   9   3   3     4517.62     4927.61    210.33 o 
  10   3   3    11319.50    12701.09    310.04 o 
  11   3   3       16.93      158.94    116.57 o 
  12   3   3     5324.78     6078.55    239.30 o 
  13   3   3     8932.84     9996.98    303.21 o 
  14   3   3       14.08       36.28    130.18 o 
  15   3   3     7230.73     8499.59    295.52 o 
  16   3   3     1543.02     1899.85    180.45 o 
  17   3   3       16.37        8.06    127.92 o 
  18   3   3     1935.51     2080.67    179.40 o 
  19   3   3       46.41       91.27    131.30 o 
  20   3   3     1516.97     1240.33    171.11 o 
  21   3   3     1726.33     1292.59    171.40 o 
  22   3   3     1004.05      954.38    155.54 o 
  23   3   3     2739.99     2048.25    195.93 o 
  24   3   3      195.50      201.91    122.08 o 
  25   3   3       25.49       77.06    114.68 o 
  26   3   3      148.99       24.29    111.83 o 
 -25   4   3      436.87      379.96    164.18 o 
 -24   4   3       42.62      421.98    139.29 o 
 -23   4   3        0.52      149.34    149.34 o 
 -22   4   3      717.93      765.95    163.62 o 
 -21   4   3       25.22      163.87    163.87 o 
 -20   4   3        3.14       92.74    151.83 o 
 -19   4   3      208.72       98.41    159.45 o 
 -18   4   3      184.38      458.84    156.88 o 
 -17   4   3      623.63      796.58    164.35 o 
 -16   4   3      175.08      129.96    151.17 o 
 -15   4   3       97.31       69.41    136.21 o 
 -14   4   3     1423.33     1385.94    162.51 o 
 -13   4   3     1243.79     1235.41    157.02 o 
 -12   4   3      296.21      266.37    129.54 o 
 -11   4   3      334.24      304.27    128.03 o 
 -10   4   3       65.61       10.82    122.79 o 
  -9   4   3      759.67      833.54    126.66 o 
  -8   4   3        0.34       79.98    105.39 o 
  -7   4   3      498.36      308.42    125.90 o 
  -6   4   3      572.68      648.84    117.42 o 
  -5   4   3     2791.88     3237.57    168.84 o 
  -4   4   3     1416.41     1545.78    149.88 o 
  -3   4   3     1190.86     1041.68    136.47 o 
  -2   4   3     1928.31     2288.81    159.38 o 
  -1   4   3      175.87      333.54    126.23 o 
   0   4   3      599.72      493.00    134.46 o 
   1   4   3     1348.41     1499.15    147.97 o 
   2   4   3       17.89       96.08    106.20 o 
   3   4   3     2163.96     1624.90    164.16 o 
   4   4   3     1102.26     1191.72    143.39 o 
   5   4   3     5294.76     4757.11    217.59 o 
   6   4   3     1738.69     1761.51    162.68 o 
   7   4   3       77.77      316.09    112.13 o 
   8   4   3      601.01      510.04    133.86 o 
   9   4   3     1238.38     1435.47    166.09 o 
  10   4   3      235.57      334.78    134.52 o 
  11   4   3        8.25       82.20    131.32 o 
  12   4   3       62.66      154.72    130.62 o 
  13   4   3      934.25      905.55    179.51 o 
  14   4   3      503.35      583.91    157.89 o 
  15   4   3       10.79       90.82    139.66 o 
  16   4   3      279.77      315.00    149.86 o 
  17   4   3     1360.24     1155.86    182.60 o 
  18   4   3      212.72      123.80    166.56 o 
  19   4   3      541.76      627.80    160.78 o 
  20   4   3      606.84      511.78    153.94 o 
  21   4   3      100.86      131.75    134.03 o 
  22   4   3       33.31       89.73    113.06 o 
  23   4   3        7.12       28.82    124.43 o 
 -20   5   3        1.56      195.35    195.35 o 
 -19   5   3      306.12      383.70    187.38 o 
 -18   5   3      127.97      215.24    183.09 o 
 -17   5   3      864.58      917.42    205.35 o 
 -16   5   3       82.74      201.15    168.65 o 
 -15   5   3      215.14      362.54    171.32 o 
 -14   5   3      818.11      736.36    210.02 o 
 -13   5   3       77.05      116.55    167.34 o 
 -12   5   3      381.34      193.31    178.63 o 
 -11   5   3     1922.92     1821.86    196.28 o 
 -10   5   3       32.03      324.24    142.10 o 
  -9   5   3      102.07        6.97    151.12 o 
  -8   5   3      426.55      532.63    155.71 o 
  -7   5   3      134.52       78.19    147.87 o 
  -6   5   3     1455.06     1553.73    172.19 o 
  -5   5   3       35.37      261.01    154.01 o 
  -4   5   3     1253.12     1212.01    171.29 o 
  -3   5   3     3588.93     3281.08    195.74 o 
  -2   5   3        5.87      148.00    170.31 o 
  -1   5   3      177.63       32.83    171.10 o 
   0   5   3      458.31      925.16    159.83 o 
   1   5   3      296.63      186.34    164.48 o 
   2   5   3        4.35       57.83    148.14 o 
   3   5   3      218.35      251.60    137.59 o 
   4   5   3      374.43      479.44    148.63 o 
   5   5   3      860.31      660.75    156.92 o 
   6   5   3      275.42      439.95    155.71 o 
   7   5   3     1049.00      851.57    181.94 o 
   8   5   3     1277.48     1023.19    185.10 o 
   9   5   3       76.08      159.87    160.80 o 
  10   5   3      128.61      325.83    153.50 o 
  11   5   3      670.01      384.96    178.84 o 
  12   5   3      271.99      168.46    170.33 o 
  13   5   3       22.99       99.11    170.44 o 
  14   5   3       27.99       81.15    173.25 o 
  15   5   3     1372.99     1383.98    194.78 o 
  16   5   3      319.72      272.18    177.69 o 
  17   5   3       57.79      162.97    162.97 o 
  18   5   3      249.83      203.26    160.05 o 
 -10   6   3     2020.59     2253.69    247.30 o 
  -9   6   3      508.96      648.57    203.57 o 
  -8   6   3      798.05      640.54    211.94 o 
  -7   6   3     1082.89      925.20    210.45 o 
  -6   6   3       97.86      236.45    189.01 o 
  -5   6   3     1285.37     1063.88    208.12 o 
  -4   6   3      295.75       15.49    174.78 o 
  -3   6   3       69.43      100.21    163.78 o 
  -2   6   3     1728.77     2176.59    263.71 o 
  -1   6   3      149.03      407.64    190.30 o 
   0   6   3     2118.27     2245.95    267.57 o 
   1   6   3      884.66     1207.22    215.17 o 
   2   6   3       48.04       51.97    185.87 o 
   3   6   3     1454.27     1065.71    213.15 o 
   4   6   3      920.36      755.86    193.65 o 
   5   6   3      595.39      668.42    197.78 o 
   6   6   3      172.55      154.36    189.58 o 
   7   6   3       59.12      319.38    173.56 o 
   8   6   3     1687.04     1198.10    229.82 o 
   9   6   3       40.98       38.90    188.30 o 
 -31   0   4      153.87      218.14    156.04 o 
 -30   0   4       20.21      164.88    164.88 o 
 -29   0   4     2797.50     2905.73    219.56 o 
 -28   0   4      129.67      257.07    151.11 o 
 -27   0   4     3776.86     4041.43    246.20 o 
 -26   0   4      388.97       34.27    172.32 o 
 -25   0   4     4322.80     4660.89    255.92 o 
 -24   0   4     5606.06     5423.17    276.88 o 
 -23   0   4     3648.83     3809.91    247.30 o 
 -22   0   4       37.78       37.85    115.71 o 
 -21   0   4     1707.09     1706.96    168.09 o 
 -20   0   4      108.12        6.46    128.13 o 
 -19   0   4    17255.73    19570.65    384.38 o 
 -18   0   4    18267.33    20864.38    383.35 o 
 -17   0   4    22302.66    25541.56    408.29 o 
 -16   0   4     4891.98     5107.34    206.66 o 
 -15   0   4    32245.50    37530.68    457.04 o 
 -14   0   4     5898.93     6123.32    194.03 o 
 -13   0   4     4021.25     4181.22    154.79 o 
 -12   0   4     1194.44     1347.53     98.00 o 
 -11   0   4     8677.42     8880.30    188.43 o 
 -10   0   4    56764.43    66623.94    490.05 o 
  -9   0   4    26657.35    29039.99    299.24 o 
  -8   0   4      870.87      959.61     71.60 o 
  -7   0   4    69996.56    78892.41    463.21 o 
  -6   0   4    16263.92    16899.00    193.78 o 
  -5   0   4    59151.43    59361.45    365.01 o 
  -4   0   4    15139.36    15277.52    172.40 o 
  -3   0   4    12189.85    11660.25    151.06 o 
  -2   0   4    79223.98    77698.47   1772.54 o 
  -1   0   4     4063.08     3854.66     96.26 o 
   0   0   4     4858.08     4241.10    105.62 o 
   1   0   4    39135.28    36711.80    299.63 o 
   2   0   4     6631.58     6048.58    125.13 o 
   3   0   4    77697.27    74089.04    489.89 o 
   4   0   4    31591.33    33007.68    330.23 o 
   5   0   4    34766.58    33748.35    349.44 o 
   6   0   4    38011.25    39437.00    396.98 o 
   7   0   4    11633.62    11727.61    224.44 o 
   8   0   4    23249.96    25005.58    337.55 o 
   9   0   4      206.14      216.52     75.83 o 
  10   0   4     1555.01     1592.26    120.95 o 
  11   0   4    29219.09    33230.39    431.80 o 
  12   0   4    17942.24    19764.68    356.51 o 
  13   0   4    18578.26    20167.66    372.91 o 
  14   0   4     5511.27     6134.75    221.98 o 
  15   0   4    16588.09    18249.13    371.23 o 
  16   0   4    14075.73    14472.76    328.07 o 
  17   0   4     7194.38     7205.70    252.58 o 
  18   0   4     1810.11     1705.93    149.09 o 
  19   0   4     2222.24     2143.11    161.26 o 
  20   0   4     5446.89     4567.79    216.30 o 
  21   0   4     1325.93     1314.66    148.21 o 
  22   0   4     1251.26     1184.18    132.28 o 
  23   0   4     3766.21     3097.41    177.75 o 
  24   0   4     2560.85     2048.59    164.00 o 
  25   0   4     3638.11     3430.12    194.99 o 
  26   0   4       10.64      118.95    118.95 o 
  27   0   4      136.28       93.39    125.36 o 
  28   0   4     1410.42     1506.44    157.65 o 
  29   0   4      100.96      107.85    128.25 o 
 -31   1   4      241.40      134.01    154.62 o 
 -30   1   4     1215.25      986.07    175.24 o 
 -29   1   4      105.60        7.98    149.25 o 
 -28   1   4      114.12      290.65    125.30 o 
 -27   1   4      107.03        0.00    145.94 o 
 -26   1   4      317.44      309.01    146.02 o 
 -25   1   4     3602.20     3589.31    227.99 o 
 -24   1   4     3490.06     2982.91    231.47 o 
 -23   1   4      429.53      128.63    156.99 o 
 -22   1   4     6361.30     6283.94    261.28 o 
 -21   1   4     1170.79     1139.53    163.23 o 
 -20   1   4     6474.99     6836.54    254.58 o 
 -19   1   4     1722.41     1690.81    157.35 o 
 -18   1   4     1577.16     1604.79    153.69 o 
 -17   1   4     9461.76    10109.46    267.01 o 
 -16   1   4     1795.75     1794.71    131.76 o 
 -15   1   4      368.81      360.44     97.64 o 
 -14   1   4     7972.50     8148.72    210.14 o 
 -13   1   4      439.50      490.98     90.66 o 
 -12   1   4    33065.15    36133.21    385.97 o 
 -11   1   4     7798.87     8652.30    183.69 o 
 -10   1   4    25467.21    26283.59    298.50 o 
  -9   1   4    19051.24    18204.02    237.26 o 
  -8   1   4     1386.82     1158.36     75.34 o 
  -7   1   4    12664.94    12664.89    178.14 o 
  -6   1   4      326.54      696.58     53.53 o 
  -5   1   4      701.42      739.70     54.44 o 
  -4   1   4    31202.65    29219.84    255.58 o 
  -3   1   4     4927.67     4685.22    107.85 o 
  -2   1   4    36003.19    39396.02    313.81 o 
  -1   1   4     2695.86     2626.24     90.62 o 
   0   1   4    29619.77    28627.89    280.57 o 
   1   1   4     5838.27     5020.79    119.87 o 
   2   1   4     9875.42     8868.80    163.26 o 
   3   1   4       57.12       72.39     46.41 o 
   4   1   4     1996.71     1774.05     90.21 o 
   5   1   4    32346.23    31042.67    335.40 o 
   6   1   4     9174.30     9061.66    193.21 o 
   7   1   4      108.03      124.69     74.42 o 
   8   1   4    31168.56    32656.27    394.22 o 
   9   1   4     9593.85    10138.07    235.12 o 
  10   1   4    17099.94    18409.78    324.63 o 
  11   1   4      715.77      882.60    115.03 o 
  12   1   4     1887.51     1945.25    144.71 o 
  13   1   4    13548.51    15213.98    333.17 o 
  14   1   4        1.41      155.30     96.09 o 
  15   1   4     1021.52     1027.75    142.93 o 
  16   1   4     3201.59     3411.18    195.52 o 
  17   1   4     1302.86     1378.04    148.34 o 
  18   1   4     6952.48     7537.83    259.54 o 
  19   1   4     1380.06     1470.20    150.11 o 
  20   1   4     3493.56     3276.56    202.33 o 
  21   1   4     3325.80     2949.79    188.39 o 
  22   1   4      858.42      791.16    135.20 o 
  23   1   4     2027.72     1832.40    150.74 o 
  24   1   4       60.05       69.31    103.60 o 
  25   1   4      103.11      250.35    101.50 o 
  26   1   4      619.95      410.59    129.15 o 
  27   1   4      334.60      185.88    135.13 o 
  28   1   4      769.41      885.79    134.48 o 
  29   1   4      136.69      111.76    120.75 o 
 -30   2   4       20.52       51.26    139.11 o 
 -29   2   4       63.64      146.93    146.93 o 
 -28   2   4      163.30      172.62    142.16 o 
 -27   2   4      272.49       80.05    146.76 o 
 -26   2   4       96.07      429.96    131.89 o 
 -25   2   4      109.91       65.07    134.72 o 
 -24   2   4       18.14      135.98    134.09 o 
 -23   2   4        0.90       30.82    139.66 o 
 -22   2   4       55.16      346.54    124.61 o 
 -21   2   4       23.38      129.76    125.85 o 
 -20   2   4      209.52       27.18    134.99 o 
 -19   2   4      629.01      909.27    141.29 o 
 -18   2   4       24.70       12.27    117.10 o 
 -17   2   4      230.22      113.77    123.96 o 
 -16   2   4      230.21      281.46    109.16 o 
 -15   2   4       90.76       99.07     99.94 o 
 -14   2   4     2360.56     2545.63    145.17 o 
 -13   2   4      788.99      716.29     95.50 o 
 -12   2   4       56.62       50.85     80.25 o 
 -11   2   4        0.86       21.49     69.07 o 
 -10   2   4        7.23       57.14     70.50 o 
  -9   2   4      639.58      845.64     75.63 o 
  -8   2   4      765.99      801.53     77.27 o 
  -7   2   4      538.00      570.47     68.98 o 
  -6   2   4     1743.33     1545.81     87.65 o 
  -5   2   4     3496.96     3567.64    114.45 o 
  -4   2   4      124.73      114.38     59.03 o 
  -3   2   4     3228.23     3328.33    121.38 o 
  -2   2   4     3227.11     3302.17    118.70 o 
  -1   2   4     1486.23     1529.87     98.25 o 
   0   2   4      287.36      412.04     69.43 o 
   1   2   4      158.45       78.41     61.99 o 
   2   2   4      720.18      828.80     85.51 o 
   3   2   4     2227.66     2244.36    109.66 o 
   4   2   4       61.62        7.50     71.22 o 
   5   2   4     3675.25     3490.26    137.30 o 
   6   2   4     2006.80     1858.34    114.47 o 
   7   2   4      468.01      637.29     78.46 o 
   8   2   4        0.25        4.95     77.15 o 
   9   2   4      643.21      635.61    104.41 o 
  10   2   4      150.77      265.98     92.11 o 
  11   2   4      148.78       88.56    100.15 o 
  12   2   4       73.28       35.27    114.35 o 
  13   2   4      922.15     1104.82    148.89 o 
  14   2   4     1305.06     1366.35    150.26 o 
  15   2   4        0.04        0.00    120.05 o 
  16   2   4      494.54      607.17    144.91 o 
  17   2   4     1116.98     1172.32    163.62 o 
  18   2   4       34.00       58.18    125.40 o 
  19   2   4      121.54       58.90    134.21 o 
  20   2   4       26.37      102.32    128.12 o 
  21   2   4       91.06      101.33    125.79 o 
  22   2   4       67.51       21.37    120.85 o 
  23   2   4       16.92      125.33    116.88 o 
  24   2   4       14.74       94.43     99.44 o 
  25   2   4      309.15      496.87    117.41 o 
  26   2   4       38.43      126.33    112.84 o 
  27   2   4      105.55       24.39    112.85 o 
 -28   3   4        1.11       85.33    129.77 o 
 -27   3   4        6.15      138.89    138.89 o 
 -26   3   4       63.42      191.56    149.98 o 
 -25   3   4     1192.09     1191.65    183.26 o 
 -24   3   4      449.29      456.19    165.48 o 
 -23   3   4       52.41       50.57    159.07 o 
 -22   3   4     1986.55     2206.05    207.29 o 
 -21   3   4      259.62      285.80    159.40 o 
 -20   3   4      678.70      893.45    162.28 o 
 -19   3   4     1474.83     1657.47    173.43 o 
 -18   3   4      111.99      186.44    127.38 o 
 -17   3   4     4244.56     4845.76    223.37 o 
 -16   3   4        0.81       74.36    128.36 o 
 -15   3   4      289.35       63.85    124.25 o 
 -14   3   4     3815.45     4058.81    187.28 o 
 -13   3   4       62.01       96.82    109.02 o 
 -12   3   4     4081.73     4210.14    188.41 o 
 -11   3   4     6548.63     6974.14    213.94 o 
 -10   3   4     2582.11     2901.24    141.79 o 
  -9   3   4     3636.57     3640.57    158.23 o 
  -8   3   4     1905.50     2100.80    128.90 o 
  -7   3   4      483.37      566.61     88.06 o 
  -6   3   4     2037.54     1921.56    123.78 o 
  -5   3   4      257.26      286.00     86.41 o 
  -4   3   4     4141.16     4383.20    164.91 o 
  -3   3   4    14505.68    15647.87    283.43 o 
  -2   3   4     5089.23     5429.02    179.96 o 
  -1   3   4      319.18      510.63     98.35 o 
   0   3   4     7524.39     7773.50    221.91 o 
   1   3   4     1036.13     1084.42    115.49 o 
   2   3   4       72.50      200.31     94.26 o 
   3   3   4     1742.70     1584.15    130.73 o 
   4   3   4      901.30      917.12    112.97 o 
   5   3   4     8350.15     7702.90    227.19 o 
   6   3   4     2321.16     2225.41    143.64 o 
   7   3   4      875.30      857.20    121.77 o 
   8   3   4     6084.98     5735.00    214.35 o 
   9   3   4      737.97      656.22    126.53 o 
  10   3   4     1728.91     1612.74    154.78 o 
  11   3   4     2153.12     2517.42    173.23 o 
  12   3   4       12.13       87.69    118.27 o 
  13   3   4     2444.17     2292.69    194.40 o 
  14   3   4       45.77      145.32    132.02 o 
  15   3   4     1555.39     1819.42    172.98 o 
  16   3   4     1208.19     1239.68    179.24 o 
  17   3   4      934.27      954.79    164.35 o 
  18   3   4     1152.45     1165.94    166.97 o 
  19   3   4     1085.18     1039.96    160.55 o 
  20   3   4      306.25      279.07    139.11 o 
  21   3   4       27.25       23.04    138.21 o 
  22   3   4      222.02      313.08    135.29 o 
  23   3   4      819.89      455.31    150.81 o 
  24   3   4       54.46       76.81    113.55 o 
  25   3   4      185.40        0.00    124.33 o 
 -24   4   4     1345.62     1075.27    203.09 o 
 -23   4   4      630.72      943.36    181.31 o 
 -22   4   4       22.19      200.54    158.28 o 
 -21   4   4      785.46      743.62    195.73 o 
 -20   4   4       52.44      184.87    184.87 o 
 -19   4   4     2780.29     3368.16    242.29 o 
 -18   4   4     5146.40     6127.58    287.69 o 
 -17   4   4     4109.46     4877.20    267.80 o 
 -16   4   4      464.40      694.45    170.76 o 
 -15   4   4     4454.00     4403.14    258.76 o 
 -14   4   4      596.47      692.60    162.03 o 
 -13   4   4      381.35      435.94    137.41 o 
 -12   4   4      345.56      397.12    127.59 o 
 -11   4   4      439.42      459.04    137.16 o 
 -10   4   4    12871.36    13547.53    315.48 o 
  -9   4   4     4434.46     4412.73    211.36 o 
  -8   4   4       26.58       31.67    124.40 o 
  -7   4   4    11737.82    12667.25    302.41 o 
  -6   4   4     2538.44     2604.90    171.35 o 
  -5   4   4     9146.97     9850.62    275.23 o 
  -4   4   4     3237.50     3337.49    190.73 o 
  -3   4   4     2308.96     2362.83    161.03 o 
  -2   4   4     7931.84     8739.74    278.35 o 
  -1   4   4      626.35      729.71    143.53 o 
   0   4   4     1266.87     1077.22    166.12 o 
   1   4   4     9736.20     9929.88    309.44 o 
   2   4   4      272.94      235.71    131.51 o 
   3   4   4    12812.96    12327.67    326.63 o 
   4   4   4     8901.71     8736.62    277.26 o 
   5   4   4     4949.91     4693.38    226.43 o 
   6   4   4     5631.57     5186.64    227.92 o 
   7   4   4     1015.50     1029.06    155.44 o 
   8   4   4     4222.32     5134.30    237.64 o 
   9   4   4      472.40      602.16    135.81 o 
  10   4   4      304.66      227.08    143.72 o 
  11   4   4     3609.25     3546.30    232.66 o 
  12   4   4     4290.22     4648.58    260.20 o 
  13   4   4     2790.69     3182.99    223.46 o 
  14   4   4      919.54     1049.86    189.75 o 
  15   4   4     2634.03     2610.50    231.69 o 
  16   4   4     1665.88     1850.13    208.27 o 
  17   4   4      969.10      983.54    181.63 o 
  18   4   4      512.30      549.70    163.07 o 
  19   4   4      115.17       92.38    158.72 o 
  20   4   4     1551.61     1646.03    187.15 o 
  21   4   4      631.30      681.11    160.48 o 
  22   4   4      140.10       54.25    135.29 o 
 -19   5   4      206.55       98.36    209.35 o 
 -18   5   4      108.38      393.23    185.37 o 
 -17   5   4     1135.85     1049.66    243.67 o 
 -16   5   4      189.23       27.24    188.89 o 
 -15   5   4      197.75      488.18    186.30 o 
 -14   5   4     1172.88     1250.04    217.37 o 
 -13   5   4       80.48      330.57    163.63 o 
 -12   5   4     6383.27     6793.26    295.40 o 
 -11   5   4      605.90      634.98    185.41 o 
 -10   5   4     2586.95     2659.24    215.83 o 
  -9   5   4     1867.12     1894.88    195.83 o 
  -8   5   4       72.18      268.89    148.61 o 
  -7   5   4     1239.57     1099.93    178.23 o 
  -6   5   4       42.84       14.04    151.96 o 
  -5   5   4        7.83        0.00    150.06 o 
  -4   5   4     3444.91     3543.87    215.47 o 
  -3   5   4      864.45      704.80    150.48 o 
  -2   5   4     4706.75     5113.51    277.58 o 
  -1   5   4      688.07      653.08    175.08 o 
   0   5   4     2327.59     2642.44    214.83 o 
   1   5   4      603.60      786.89    175.80 o 
   2   5   4     1637.36     1443.50    205.92 o 
   3   5   4      208.00      345.98    151.79 o 
   4   5   4       35.71      123.02    152.59 o 
   5   5   4     2577.38     2169.58    210.41 o 
   6   5   4     2093.62     1953.87    212.91 o 
   7   5   4       73.60       90.42    150.70 o 
   8   5   4     3005.99     2342.05    224.31 o 
   9   5   4      467.65      406.52    174.49 o 
  10   5   4     3352.97     2962.62    240.54 o 
  11   5   4        8.77       96.91    179.20 o 
  12   5   4      544.48      538.14    188.80 o 
  13   5   4     1808.64     2179.41    221.30 o 
  14   5   4      107.33      303.84    163.54 o 
  15   5   4       59.67      138.59    171.92 o 
  16   5   4      422.04      286.59    187.35 o 
  17   5   4      106.49      394.83    154.78 o 
  -9   6   4      506.52      362.90    192.26 o 
  -8   6   4       21.89      123.54    188.95 o 
  -7   6   4       42.42      132.96    188.77 o 
  -6   6   4      431.51      285.66    203.46 o 
  -5   6   4     1003.94      822.87    212.74 o 
  -4   6   4      246.09      226.64    147.07 o 
  -3   6   4      157.22       88.79    165.33 o 
  -2   6   4      105.15      491.58    208.46 o 
  -1   6   4      113.16        0.00    185.28 o 
   0   6   4        3.31       64.83    201.66 o 
   1   6   4        2.69       21.98    201.99 o 
   2   6   4       71.21      204.95    185.68 o 
   3   6   4      842.70      958.82    221.94 o 
   4   6   4      190.62      101.15    192.93 o 
   5   6   4      549.79      505.30    181.19 o 
   6   6   4      428.46      460.46    181.15 o 
 -31   1   5      226.25        0.00    149.76 o 
 -30   1   5      735.25      860.26    158.31 o 
 -29   1   5      305.64      196.15    150.14 o 
 -28   1   5        0.12      151.26    142.61 o 
 -27   1   5      242.64      297.50    132.73 o 
 -26   1   5       43.08       67.95    158.89 o 
 -25   1   5     1332.59     1310.45    206.18 o 
 -24   1   5     2558.38     3180.83    229.45 o 
 -23   1   5      339.35      482.72    169.10 o 
 -22   1   5     7178.31     7563.94    300.27 o 
 -21   1   5      884.74     1109.85    168.06 o 
 -20   1   5     1966.97     2268.11    176.67 o 
 -19   1   5     1033.09     1108.24    141.51 o 
 -18   1   5      790.34      754.11    146.14 o 
 -17   1   5     5555.90     5931.22    218.18 o 
 -16   1   5      816.92     1068.43    131.60 o 
 -15   1   5     1156.76     1364.71    126.48 o 
 -14   1   5    14491.37    14647.84    284.62 o 
 -13   1   5      291.04      469.91     94.97 o 
 -12   1   5    12156.47    12108.92    235.45 o 
 -11   1   5     3830.37     3424.43    132.51 o 
 -10   1   5    13560.38    13879.64    228.80 o 
  -9   1   5    10564.44     9396.43    181.71 o 
  -8   1   5     2545.52     2282.88    100.47 o 
  -7   1   5     2663.05     2699.18     98.14 o 
  -6   1   5     7902.01     7662.94    149.47 o 
  -5   1   5     1635.07     1736.10     81.80 o 
  -4   1   5    12954.37    11910.54    186.15 o 
  -3   1   5    13659.20    13858.10    206.78 o 
  -2   1   5    23701.46    22826.76    269.21 o 
  -1   1   5     5489.33     5209.67    135.71 o 
   0   1   5    15221.64    13994.07    220.21 o 
   1   1   5       17.85      590.02     66.33 o 
   2   1   5     2696.68     2774.54    107.48 o 
   3   1   5     7153.34     6801.66    164.76 o 
   4   1   5     1758.03     1504.54     92.82 o 
   5   1   5    14185.41    12202.42    230.11 o 
   6   1   5    12759.90    12860.01    238.52 o 
   7   1   5      166.09      410.89     77.40 o 
   8   1   5    15760.32    15585.90    282.96 o 
   9   1   5     1329.30     1527.29    117.56 o 
  10   1   5     9282.14     9087.16    242.53 o 
  11   1   5     2970.45     3344.33    163.69 o 
  12   1   5      417.55      496.52    108.48 o 
  13   1   5     6356.64     7229.01    244.96 o 
  14   1   5      515.57      766.72    128.48 o 
  15   1   5       66.90       25.45    106.90 o 
  16   1   5     3094.11     3592.01    192.78 o 
  17   1   5     1578.52     1851.82    168.43 o 
  18   1   5     4878.84     5388.58    237.92 o 
  19   1   5      554.96      825.51    142.08 o 
  20   1   5     1411.56     1494.06    162.27 o 
  21   1   5     1228.72     1059.25    150.14 o 
  22   1   5      190.00      367.69    117.06 o 
  23   1   5       37.72        0.00    109.27 o 
  24   1   5       25.80       33.51    120.49 o 
  25   1   5      416.27      258.34    127.13 o 
  26   1   5      605.71      573.56    129.77 o 
  27   1   5      222.00      420.89    111.58 o 
  28   1   5      393.69      414.72    128.34 o 
 -29   2   5     2172.61     1922.88    192.73 o 
 -28   2   5      157.67      163.11    163.11 o 
 -27   2   5     2675.43     2497.70    223.51 o 
 -26   2   5     1253.24     1449.19    185.41 o 
 -25   2   5     3502.24     3625.93    253.71 o 
 -24   2   5     1412.67     1162.24    198.04 o 
 -23   2   5      610.94      855.42    175.98 o 
 -22   2   5      425.01      424.61    157.63 o 
 -21   2   5     1664.87     1630.04    196.24 o 
 -20   2   5       16.13      100.43    144.32 o 
 -19   2   5    10923.45    11871.27    339.74 o 
 -18   2   5     3976.61     4276.05    233.67 o 
 -17   2   5    20022.22    23190.30    408.34 o 
 -16   2   5     6239.68     7175.43    237.47 o 
 -15   2   5    10115.74    11242.12    280.52 o 
 -14   2   5     2148.49     2221.17    154.53 o 
 -13   2   5      720.74      772.10    111.79 o 
 -12   2   5     3447.84     3923.18    153.80 o 
 -11   2   5     4307.56     3920.38    158.09 o 
 -10   2   5    21106.27    21448.07    303.75 o 
  -9   2   5    16629.16    15866.72    256.02 o 
  -8   2   5     7515.29     7146.89    172.53 o 
  -7   2   5    35633.29    34390.87    363.95 o 
  -6   2   5     1028.13     1213.12     97.91 o 
  -5   2   5    42795.83    42746.64    410.24 o 
  -4   2   5    12416.29    13376.91    233.44 o 
  -3   2   5     4734.72     5021.71    161.01 o 
  -2   2   5    50034.84    53734.64    476.63 o 
  -1   2   5     6715.89     7133.41    189.91 o 
   0   2   5     3746.27     3906.18    143.90 o 
   1   2   5    43556.42    45018.86    457.01 o 
   2   2   5     3319.81     3962.73    145.93 o 
   3   2   5    40362.97    38484.18    440.77 o 
   4   2   5    12671.91    12756.84    256.01 o 
   5   2   5    10743.02    10075.64    231.84 o 
   6   2   5    18989.44    17994.54    306.27 o 
   7   2   5     3303.04     3086.07    150.47 o 
   8   2   5       39.37      168.76     86.74 o 
   9   2   5     1372.36     1376.53    128.99 o 
  10   2   5     3549.26     3476.68    175.32 o 
  11   2   5    11741.22    12745.81    304.76 o 
  12   2   5     7051.40     8366.07    261.79 o 
  13   2   5    12667.04    14517.41    353.98 o 
  14   2   5     2486.35     2992.95    198.37 o 
  15   2   5    12101.29    14185.06    361.93 o 
  16   2   5      995.07     1321.86    170.04 o 
  17   2   5     1049.38     1420.56    161.05 o 
  18   2   5      368.87      364.84    151.94 o 
  19   2   5     1310.61     1285.38    168.63 o 
  20   2   5     2079.75     2614.35    190.79 o 
  21   2   5     1709.22     1824.86    177.26 o 
  22   2   5      367.36      331.46    154.41 o 
  23   2   5     3348.90     3129.58    215.04 o 
  24   2   5      832.82      548.47    154.17 o 
  25   2   5     1442.33     1474.50    157.44 o 
  26   2   5      133.87       33.10    120.12 o 
 -27   3   5      290.20      193.15    156.69 o 
 -26   3   5      564.66      615.08    156.05 o 
 -25   3   5      646.85      413.17    191.70 o 
 -24   3   5     1601.86     1774.04    217.88 o 
 -23   3   5      273.32      366.34    182.23 o 
 -22   3   5     5320.35     5691.13    300.83 o 
 -21   3   5       70.98      338.46    178.28 o 
 -20   3   5     3720.02     4226.16    245.40 o 
 -19   3   5      491.67      530.22    162.65 o 
 -18   3   5        8.72       93.23    140.29 o 
 -17   3   5     1542.13     1703.07    184.51 o 
 -16   3   5      501.16      625.38    155.69 o 
 -15   3   5     1088.39     1444.74    153.03 o 
 -14   3   5     8205.69     8740.26    262.34 o 
 -13   3   5       91.25      337.79    119.55 o 
 -12   3   5    18176.58    18944.80    353.60 o 
 -11   3   5     1932.49     2275.51    144.69 o 
 -10   3   5     6107.63     6252.69    207.35 o 
  -9   3   5     3723.41     3786.41    167.97 o 
  -8   3   5     1963.78     2130.44    135.87 o 
  -7   3   5      397.63      497.63    104.17 o 
  -6   3   5     2629.89     3071.39    147.71 o 
  -5   3   5       76.85      203.75    103.51 o 
  -4   3   5    21701.79    24068.30    374.85 o 
  -3   3   5     5439.54     5962.31    197.73 o 
  -2   3   5    11100.53    11692.76    265.76 o 
  -1   3   5     7098.62     7984.48    238.79 o 
   0   3   5    12372.78    12519.84    290.43 o 
   1   3   5     1934.76     2338.54    155.24 o 
   2   3   5     5550.22     5590.48    213.42 o 
   3   3   5     1640.90     1647.69    133.36 o 
   4   3   5     5254.30     4987.26    190.83 o 
   5   3   5     3375.96     2992.03    166.48 o 
   6   3   5     7479.56     6901.22    228.52 o 
   7   3   5     2144.13     1908.84    154.92 o 
   8   3   5    11128.06    10707.56    290.62 o 
   9   3   5     1803.97     2069.42    161.87 o 
  10   3   5    11465.95    11994.61    318.69 o 
  11   3   5      946.55     1059.28    142.92 o 
  12   3   5       69.22      205.67    124.77 o 
  13   3   5     3016.25     3773.57    216.87 o 
  14   3   5      102.85       22.61    142.50 o 
  15   3   5       88.49      282.66    139.86 o 
  16   3   5     1826.40     2131.95    194.78 o 
  17   3   5      465.76      556.97    155.61 o 
  18   3   5     6364.42     7617.14    303.38 o 
  19   3   5      128.64       64.20    162.29 o 
  20   3   5     1348.09     1427.09    181.38 o 
  21   3   5     1717.17     1748.12    189.54 o 
  22   3   5      228.85      386.57    146.97 o 
  23   3   5        2.47       82.35    137.50 o 
  24   3   5        7.46      136.40    136.40 o 
 -24   4   5        5.70      189.47    166.32 o 
 -23   4   5       34.40      114.04    172.84 o 
 -22   4   5       83.00       19.19    189.15 o 
 -21   4   5       46.11      139.87    184.34 o 
 -20   4   5      188.40       99.48    189.66 o 
 -19   4   5     1250.74     1216.17    210.25 o 
 -18   4   5      154.32      435.89    173.62 o 
 -17   4   5      924.63     1433.07    182.39 o 
 -16   4   5       79.60      251.05    156.25 o 
 -15   4   5       11.84      195.17    144.67 o 
 -14   4   5      564.55      679.30    156.06 o 
 -13   4   5      469.31      515.48    146.35 o 
 -12   4   5       23.37      105.56    127.77 o 
 -11   4   5     1086.24     1198.04    149.76 o 
 -10   4   5       75.52      179.37    130.87 o 
  -9   4   5     1032.50     1155.57    155.52 o 
  -8   4   5      755.56      702.72    145.68 o 
  -7   4   5      136.00      534.10    120.91 o 
  -6   4   5     1302.72     1364.45    163.13 o 
  -5   4   5     3684.02     3738.19    218.09 o 
  -4   4   5        0.61       59.91    124.97 o 
  -3   4   5       60.56       60.95    109.06 o 
  -2   4   5      164.20      207.58    124.19 o 
  -1   4   5      910.32      919.94    154.29 o 
   0   4   5      409.54      556.55    141.61 o 
   1   4   5      428.48      466.04    146.80 o 
   2   4   5      703.37     1061.00    154.91 o 
   3   4   5     2180.50     2228.90    187.14 o 
   4   4   5      115.13      350.27    124.07 o 
   5   4   5      557.76      550.11    136.83 o 
   6   4   5      768.45      652.94    143.06 o 
   7   4   5       57.77      158.47    116.58 o 
   8   4   5       12.82       56.54    134.97 o 
   9   4   5      237.34      354.09    133.93 o 
  10   4   5        2.66       44.35    136.75 o 
  11   4   5      892.37     1076.30    168.66 o 
  12   4   5      274.58       39.30    160.02 o 
  13   4   5     1280.81     1820.37    189.55 o 
  14   4   5      568.71      684.83    170.04 o 
  15   4   5      189.23       76.78    176.70 o 
  16   4   5       81.30      172.98    160.24 o 
  17   4   5      238.65      486.70    151.26 o 
  18   4   5      210.84       87.13    176.84 o 
  19   4   5       23.37      137.71    157.63 o 
  20   4   5       17.49       84.69    154.32 o 
  21   4   5       71.98      157.99    158.73 o 
 -18   5   5      120.74       78.86    224.80 o 
 -17   5   5      422.80      765.04    218.57 o 
 -16   5   5       19.37      174.27    201.55 o 
 -15   5   5       26.63      131.95    194.92 o 
 -14   5   5     1047.30      938.83    214.64 o 
 -13   5   5      506.57      721.90    184.41 o 
 -12   5   5      330.15      320.68    187.54 o 
 -11   5   5     1906.37     1674.19    231.26 o 
 -10   5   5       69.77      267.83    153.83 o 
  -9   5   5      241.20      420.93    173.18 o 
  -8   5   5      447.19      742.29    178.83 o 
  -7   5   5       45.51      196.63    164.70 o 
  -6   5   5      303.05      408.28    179.92 o 
  -5   5   5        3.87      136.58    154.62 o 
  -4   5   5      251.48      215.06    157.57 o 
  -3   5   5     3626.04     2941.28    212.47 o 
  -2   5   5      537.98      368.66    188.07 o 
  -1   5   5        5.43       16.36    172.25 o 
   0   5   5     1044.90     1043.04    201.09 o 
   1   5   5       46.10       18.96    184.30 o 
   2   5   5      301.16      404.08    179.25 o 
   3   5   5      488.05      480.40    182.39 o 
   4   5   5        3.99      241.23    157.96 o 
   5   5   5     1882.97     2006.85    193.43 o 
   6   5   5       44.43      226.07    157.07 o 
   7   5   5       21.25      109.39    166.78 o 
   8   5   5      993.16     1008.80    195.51 o 
   9   5   5        1.16      249.29    160.26 o 
  10   5   5       17.15      114.02    162.12 o 
  11   5   5     1204.24     1118.92    196.30 o 
  12   5   5       39.65       55.15    174.35 o 
  13   5   5      150.96      101.79    178.80 o 
  14   5   5       19.91      149.86    160.38 o 
  15   5   5      113.07      194.17    194.17 o 
  -6   6   5      201.72      177.52    201.19 o 
  -5   6   5     1083.84     1293.20    199.08 o 
  -4   6   5      709.37      496.87    171.12 o 
  -3   6   5       39.05      150.18    171.54 o 
  -2   6   5     1032.32      899.81    224.49 o 
  -1   6   5      120.75      153.72    193.08 o 
   0   6   5        3.31       33.78    214.96 o 
   1   6   5     1297.12      942.62    263.25 o 
   2   6   5        5.71       11.39    208.99 o 
   3   6   5     1533.29     1449.12    256.71 o 
 -30   0   6     1261.74     1135.78    181.03 o 
 -29   0   6     3277.16     3355.34    254.47 o 
 -28   0   6      775.69      603.29    205.83 o 
 -27   0   6     5040.23     4771.26    303.28 o 
 -26   0   6     1956.86     1970.97    242.59 o 
 -25   0   6     2365.45     2390.99    247.45 o 
 -24   0   6     1684.46     1520.67    220.04 o 
 -23   0   6       37.99       17.52    165.40 o 
 -22   0   6     6648.15     7846.19    317.30 o 
 -21   0   6     2465.69     3234.19    224.47 o 
 -20   0   6      185.86      220.48    160.55 o 
 -19   0   6    10941.11    12901.05    352.14 o 
 -18   0   6     4482.07     4795.48    230.77 o 
 -17   0   6    17197.20    20511.92    389.64 o 
 -16   0   6     6083.44     6649.80    240.14 o 
 -15   0   6    14059.43    15580.88    308.34 o 
 -14   0   6    18099.16    20528.38    352.71 o 
 -13   0   6     2124.75     2531.03    140.61 o 
 -12   0   6     7238.98     8144.99    213.13 o 
 -11   0   6    11322.97    10789.43    225.51 o 
 -10   0   6    14406.82    15157.00    250.88 o 
  -9   0   6    29954.08    26160.83    322.71 o 
  -8   0   6    13460.95    12115.32    214.07 o 
  -7   0   6    66914.00    66781.24    486.21 o 
  -6   0   6     4466.50     3956.67    126.76 o 
  -5   0   6    25994.96    24299.87    285.45 o 
  -4   0   6    12597.93    12368.04    209.34 o 
  -3   0   6      206.23      152.33     67.70 o 
  -2   0   6    10899.06    11351.93    212.11 o 
  -1   0   6     1896.08     1986.72    101.27 o 
   0   0   6    21302.11    21501.74    302.53 o 
   1   0   6    60374.14    61557.23    529.40 o 
   2   0   6       86.05      128.50     71.69 o 
   3   0   6    51246.49    50388.32    478.45 o 
   4   0   6     6283.25     5715.33    171.24 o 
   5   0   6    15399.78    13655.01    256.65 o 
   6   0   6    16594.42    15612.38    282.42 o 
   7   0   6     1834.31     1910.17    121.34 o 
   8   0   6    17232.73    16466.52    303.27 o 
   9   0   6    10917.30    10498.50    253.49 o 
  10   0   6     2809.07     2411.45    148.87 o 
  11   0   6    16309.16    15246.14    322.03 o 
  12   0   6     4790.25     4977.85    198.19 o 
  13   0   6    12484.88    12069.44    303.40 o 
  14   0   6     7590.48     7147.53    247.26 o 
  15   0   6     8007.45     8197.99    268.63 o 
  16   0   6     1207.47     1173.84    153.71 o 
  17   0   6      426.78      367.34    123.64 o 
  18   0   6     1100.28      984.48    138.39 o 
  19   0   6      877.00      758.53    138.07 o 
  20   0   6     1757.15     1838.32    173.98 o 
  21   0   6     3049.14     3102.91    206.59 o 
  22   0   6     3001.83     2758.54    215.37 o 
  23   0   6     4926.96     5236.31    247.02 o 
  24   0   6      225.18      258.16    138.12 o 
  25   0   6     1525.74     1783.57    181.16 o 
  26   0   6      361.81      248.15    134.19 o 
  27   0   6        0.23       93.08    129.52 o 
 -30   1   6      718.67      586.54    162.22 o 
 -29   1   6      706.83      713.07    171.33 o 
 -28   1   6       12.52       78.81    152.36 o 
 -27   1   6       90.11      124.44    170.87 o 
 -26   1   6      775.61      722.74    188.71 o 
 -25   1   6       14.64      185.75    165.67 o 
 -24   1   6     2855.84     3082.54    232.60 o 
 -23   1   6     1348.90     1521.63    201.36 o 
 -22   1   6     6101.26     7012.93    304.28 o 
 -21   1   6     3098.55     3254.27    236.57 o 
 -20   1   6     1742.99     1628.82    208.30 o 
 -19   1   6     2004.86     2326.93    197.06 o 
 -18   1   6      443.84      787.55    128.52 o 
 -17   1   6     2247.71     2284.62    170.98 o 
 -16   1   6     1436.66     1369.75    144.14 o 
 -15   1   6     6251.08     6802.36    225.42 o 
 -14   1   6    21272.37    22010.04    353.54 o 
 -13   1   6       33.59      223.12     85.38 o 
 -12   1   6    15692.94    15173.52    268.38 o 
 -11   1   6     4554.51     4174.42    152.40 o 
 -10   1   6     9090.23     8957.33    201.41 o 
  -9   1   6     4167.83     3860.78    134.27 o 
  -8   1   6      774.92      789.28     82.56 o 
  -7   1   6    14317.26    13026.34    218.85 o 
  -6   1   6    11599.69    10577.07    198.72 o 
  -5   1   6     1169.54      992.11     85.31 o 
  -4   1   6    22365.05    22445.20    291.50 o 
  -3   1   6     6893.31     7194.25    173.82 o 
  -2   1   6    16053.99    15145.28    248.29 o 
  -1   1   6    11885.83    11301.78    218.93 o 
   0   1   6    14024.72    13095.12    238.74 o 
   1   1   6     6003.29     5732.06    163.95 o 
   2   1   6     4029.54     3571.74    137.44 o 
   3   1   6     4700.82     4546.98    151.13 o 
   4   1   6     9764.77     8660.10    209.19 o 
   5   1   6     3755.72     3513.40    149.04 o 
   6   1   6    11798.76    10626.05    237.17 o 
   7   1   6     8258.45     6685.50    204.18 o 
   8   1   6    18249.37    16467.17    308.77 o 
   9   1   6      168.21      261.87     86.35 o 
  10   1   6    13136.57    13225.18    298.59 o 
  11   1   6     1945.33     2101.12    145.30 o 
  12   1   6      362.06      342.67    113.24 o 
  13   1   6     4170.53     4537.33    209.38 o 
  14   1   6     1103.26     1317.94    156.54 o 
  15   1   6     3921.61     4314.10    212.44 o 
  16   1   6     4227.55     5021.54    229.45 o 
  17   1   6     1422.42     1639.65    168.19 o 
  18   1   6     4857.52     5328.63    245.41 o 
  19   1   6      907.42     1322.66    149.94 o 
  20   1   6      916.57     1092.01    156.60 o 
  21   1   6      964.74     1217.64    153.32 o 
  22   1   6      613.23      554.29    151.17 o 
  23   1   6      109.91      112.31    130.16 o 
  24   1   6      327.79      246.17    142.00 o 
  25   1   6      332.35      443.35    132.73 o 
  26   1   6     1059.86     1083.90    149.68 o 
 -29   2   6       14.77       56.79    142.33 o 
 -28   2   6       25.26      127.46    154.71 o 
 -27   2   6      110.75       52.44    170.18 o 
 -26   2   6       14.32       26.34    164.38 o 
 -25   2   6        4.42      257.43    160.89 o 
 -24   2   6        3.35      140.18    173.28 o 
 -23   2   6       65.53      119.72    172.16 o 
 -22   2   6        0.23      168.14    168.14 o 
 -21   2   6        4.91        7.93    157.60 o 
 -20   2   6      330.05      263.59    146.99 o 
 -19   2   6      974.03      951.90    176.14 o 
 -18   2   6      114.53      186.64    132.24 o 
 -17   2   6      537.69      628.85    143.09 o 
 -16   2   6        2.85       17.62    118.98 o 
 -15   2   6        0.05       64.68    109.78 o 
 -14   2   6       71.41       14.78    105.90 o 
 -13   2   6      190.61      439.89     96.70 o 
 -12   2   6      105.46      105.01     87.38 o 
 -11   2   6     2251.89     2297.69    131.55 o 
 -10   2   6      257.91       89.63     91.10 o 
  -9   2   6     1331.96     1342.41    106.15 o 
  -8   2   6       62.43       58.48     78.70 o 
  -7   2   6       75.14       18.43     81.10 o 
  -6   2   6     2402.87     2806.83    128.22 o 
  -5   2   6      671.53      681.66     99.72 o 
  -4   2   6        0.18       16.38     84.54 o 
  -3   2   6      830.44      806.32     95.92 o 
  -2   2   6     2191.30     2577.64    125.29 o 
  -1   2   6       61.08      157.64     84.68 o 
   0   2   6        1.76        4.57     84.86 o 
   1   2   6       22.41       62.38     83.80 o 
   2   2   6      150.92      105.66    100.94 o 
   3   2   6     2084.80     2143.94    133.59 o 
   4   2   6      645.93      578.28    100.52 o 
   5   2   6      522.01      400.38     96.24 o 
   6   2   6       45.25       62.04     85.42 o 
   7   2   6       31.61       34.17     79.11 o 
   8   2   6       10.66       76.97     90.56 o 
   9   2   6       19.27       32.10     95.36 o 
  10   2   6       63.85      129.41     93.10 o 
  11   2   6     1199.58     1425.57    135.45 o 
  12   2   6      848.45      893.48    143.00 o 
  13   2   6      758.88      805.82    141.58 o 
  14   2   6      100.35      129.57    119.83 o 
  15   2   6       55.89       49.67    131.48 o 
  16   2   6        1.80      154.78    117.05 o 
  17   2   6       43.14       67.75    128.81 o 
  18   2   6      107.25      291.44    147.59 o 
  19   2   6      151.21      326.68    153.36 o 
  20   2   6       91.32       62.10    144.33 o 
  21   2   6      115.92       46.87    152.34 o 
  22   2   6      150.26      307.00    143.17 o 
  23   2   6       11.16      136.62    136.62 o 
  24   2   6       38.29      110.61    131.75 o 
  25   2   6       96.09      164.55    134.27 o 
 -26   3   6        3.89      171.94    171.94 o 
 -25   3   6      272.66      110.27    175.19 o 
 -24   3   6      723.06      776.00    202.55 o 
 -23   3   6      270.95      557.46    179.18 o 
 -22   3   6     1647.18     2016.16    230.01 o 
 -21   3   6     1616.26     1492.91    227.75 o 
 -20   3   6      305.84      282.37    190.48 o 
 -19   3   6      526.92      388.94    180.32 o 
 -18   3   6     1006.74     1293.09    180.50 o 
 -17   3   6      505.14      801.73    156.92 o 
 -16   3   6      154.34       60.43    152.39 o 
 -15   3   6      820.91      754.00    159.81 o 
 -14   3   6     4491.84     4688.47    220.34 o 
 -13   3   6     1728.53     1496.67    156.95 o 
 -12   3   6     2068.87     1923.43    168.54 o 
 -11   3   6     2917.75     2658.18    161.59 o 
 -10   3   6     3774.44     3803.49    177.44 o 
  -9   3   6     1450.97     1284.66    128.54 o 
  -8   3   6      465.47      353.03    105.91 o 
  -7   3   6     1971.23     2129.11    155.27 o 
  -6   3   6     3919.41     4029.56    180.53 o 
  -5   3   6      182.36       94.79    116.75 o 
  -4   3   6     1009.85     1252.53    127.92 o 
  -3   3   6     5004.03     5227.96    193.47 o 
  -2   3   6     2564.61     2716.08    155.96 o 
  -1   3   6      526.73      704.80    116.85 o 
   0   3   6     5314.31     5203.40    214.00 o 
   1   3   6     3007.91     3380.12    179.31 o 
   2   3   6        2.19      117.01    117.01 o 
   3   3   6     1226.63     1214.89    142.01 o 
   4   3   6        8.50      192.15    112.10 o 
   5   3   6     5656.85     5296.76    214.02 o 
   6   3   6     2109.23     1787.67    157.50 o 
   7   3   6      935.00      761.67    135.46 o 
   8   3   6     6338.47     5639.53    221.05 o 
   9   3   6      191.04       62.37    122.05 o 
  10   3   6      547.16      520.36    132.60 o 
  11   3   6     2007.30     2052.18    184.54 o 
  12   3   6       33.75      183.19    126.18 o 
  13   3   6     1140.38     1383.38    161.36 o 
  14   3   6      249.10      160.75    160.75 o 
  15   3   6      350.68      125.53    166.12 o 
  16   3   6     1321.76     1306.60    202.46 o 
  17   3   6       37.22      165.85    165.85 o 
  18   3   6      305.22      448.61    176.57 o 
  19   3   6      970.11     1361.20    193.21 o 
  20   3   6      200.69      191.52    158.77 o 
  21   3   6      173.26      205.16    158.67 o 
  22   3   6       52.52      297.96    134.20 o 
  23   3   6       11.44      143.04    143.04 o 
 -23   4   6       58.23      517.74    199.13 o 
 -22   4   6     1170.38     1288.27    234.82 o 
 -21   4   6      481.42      485.91    218.56 o 
 -20   4   6       45.47       56.32    204.62 o 
 -19   4   6     1692.01     1762.41    246.44 o 
 -18   4   6     1305.10     1242.12    226.18 o 
 -17   4   6     4439.97     5019.96    286.84 o 
 -16   4   6      622.14      531.85    193.40 o 
 -15   4   6     4235.61     4827.64    264.32 o 
 -14   4   6     2674.97     2936.41    225.23 o 
 -13   4   6       95.08      184.90    143.36 o 
 -12   4   6      670.24      638.05    163.91 o 
 -11   4   6     1685.78     1780.36    170.05 o 
 -10   4   6     1639.09     1988.71    168.88 o 
  -9   4   6     6308.24     6154.41    252.92 o 
  -8   4   6     1089.78      954.70    162.66 o 
  -7   4   6     9946.97    10380.38    310.80 o 
  -6   4   6     2108.70     2280.35    194.32 o 
  -5   4   6     2908.49     3173.43    214.68 o 
  -4   4   6     1678.29     1779.36    178.02 o 
  -3   4   6       15.21       41.29    115.14 o 
  -2   4   6     1406.35     1466.02    163.57 o 
  -1   4   6      525.25      670.39    144.87 o 
   0   4   6     2141.72     2569.61    198.27 o 
   1   4   6     5620.95     6902.43    268.04 o 
   2   4   6       31.88      208.07    159.65 o 
   3   4   6     8716.04     9009.86    308.39 o 
   4   4   6     2035.93     2265.33    179.15 o 
   5   4   6     3365.04     3087.47    209.00 o 
   6   4   6      772.54      701.51    155.18 o 
   7   4   6      555.47      315.92    147.68 o 
   8   4   6     1507.92     1489.36    172.12 o 
   9   4   6      988.77     1252.83    161.51 o 
  10   4   6      313.58      291.17    150.50 o 
  11   4   6     4569.70     4416.92    263.83 o 
  12   4   6     1723.80     1628.35    197.08 o 
  13   4   6     3000.03     3113.06    234.41 o 
  14   4   6      850.06      893.13    191.71 o 
  15   4   6     1068.91     1464.52    186.00 o 
  16   4   6       26.80        8.90    168.26 o 
  17   4   6       27.56       44.51    175.46 o 
  18   4   6      612.66      801.50    179.34 o 
  19   4   6      246.55      161.56    173.85 o 
 -17   5   6      173.18      674.27    198.96 o 
 -16   5   6      241.91       57.45    219.21 o 
 -15   5   6      544.24      796.03    212.22 o 
 -14   5   6     2058.12     2308.51    248.20 o 
 -13   5   6        7.53      194.76    192.26 o 
 -12   5   6     3551.71     3302.49    261.46 o 
 -11   5   6      822.38      676.36    191.14 o 
 -10   5   6      978.42     1299.12    200.94 o 
  -9   5   6      322.83      255.54    193.95 o 
  -8   5   6      164.19      251.29    172.66 o 
  -7   5   6      640.80      720.57    193.15 o 
  -6   5   6      889.04      642.19    201.24 o 
  -5   5   6      409.55      483.43    162.57 o 
  -4   5   6     4961.52     4244.77    243.68 o 
  -3   5   6      388.20      252.19    154.66 o 
  -2   5   6     2030.10     2198.77    226.94 o 
  -1   5   6      668.99      680.72    182.83 o 
   0   5   6     2342.61     1717.15    253.95 o 
   1   5   6      504.14      588.15    213.01 o 
   2   5   6      615.88      940.16    206.35 o 
   3   5   6      411.91      531.91    186.42 o 
   4   5   6     2441.95     2436.33    235.09 o 
   5   5   6      277.25      258.02    165.81 o 
   6   5   6     1913.55     2132.66    209.36 o 
   7   5   6     1038.78     1054.87    190.90 o 
   8   5   6     2020.60     1665.45    220.71 o 
   9   5   6       24.34        8.73    167.56 o 
  10   5   6     1949.82     1730.33    220.99 o 
  11   5   6      117.80       18.30    176.87 o 
  12   5   6       96.11      167.98    165.37 o 
  13   5   6      297.55      266.33    189.99 o 
 -29   1   7     1068.23     1188.55    182.03 o 
 -28   1   7        0.18       27.47    167.45 o 
 -27   1   7        0.54       18.82    172.17 o 
 -26   1   7        9.33      272.87    179.29 o 
 -25   1   7      105.46      550.49    170.95 o 
 -24   1   7     1631.77     1730.51    225.68 o 
 -23   1   7      382.41      318.28    191.59 o 
 -22   1   7     4051.48     5092.63    284.67 o 
 -21   1   7     3944.99     4377.60    265.09 o 
 -20   1   7     1452.74     1621.78    213.52 o 
 -19   1   7     1047.35     1006.24    182.41 o 
 -18   1   7       23.34        0.00    134.46 o 
 -17   1   7      281.66      290.58    136.46 o 
 -16   1   7     1843.98     1978.93    158.63 o 
 -15   1   7     4811.80     5188.52    213.98 o 
 -14   1   7     7443.98     7250.39    232.42 o 
 -13   1   7     4654.76     4837.03    188.29 o 
 -12   1   7     5458.27     5074.72    192.74 o 
 -11   1   7     2635.52     2305.64    134.49 o 
 -10   1   7     2554.61     2297.64    127.85 o 
  -9   1   7      220.85      130.94     84.90 o 
  -8   1   7      733.77      654.54     91.85 o 
  -7   1   7    16610.63    15568.85    259.45 o 
  -6   1   7     2671.28     2461.39    122.75 o 
  -5   1   7       60.21       88.86     75.69 o 
  -4   1   7    11080.91    11097.17    241.80 o 
  -3   1   7     2702.56     2699.92    141.77 o 
  -2   1   7    12883.09    12837.92    258.89 o 
  -1   1   7     2633.46     2540.08    133.46 o 
   0   1   7     5858.77     5084.05    178.82 o 
   1   1   7    13850.60    13119.17    269.19 o 
   2   1   7      702.33      687.05    101.20 o 
   3   1   7     1672.67     1510.15    121.66 o 
   4   1   7     1857.70     1745.49    119.61 o 
   5   1   7     1404.28     1538.17    117.00 o 
   6   1   7     3877.01     3523.29    156.75 o 
   7   1   7     6549.89     5537.07    198.91 o 
   8   1   7    10365.60     9417.59    250.81 o 
   9   1   7     1476.46     1335.25    134.42 o 
  10   1   7     1245.47     1265.26    131.95 o 
  11   1   7     2967.17     2687.85    166.56 o 
  12   1   7       30.67        5.51    105.62 o 
  13   1   7      110.96       12.91    117.15 o 
  14   1   7      364.57      312.96    129.56 o 
  15   1   7     3177.47     2817.36    204.60 o 
  16   1   7     5352.95     6291.52    251.91 o 
  17   1   7        0.58      125.13    125.13 o 
  18   1   7     1283.45     1660.88    167.54 o 
  19   1   7     1135.38      948.72    177.83 o 
  20   1   7      114.82        7.33    138.64 o 
  21   1   7      240.91      382.47    139.37 o 
  22   1   7       61.32       44.46    137.24 o 
  23   1   7      265.88       14.83    145.32 o 
  24   1   7      489.24      442.40    152.47 o 
  25   1   7      193.09      413.91    142.11 o 
 -28   2   7      721.33      700.04    190.62 o 
 -27   2   7     1102.67      999.95    210.97 o 
 -26   2   7      834.47      756.82    199.12 o 
 -25   2   7     1887.61     1953.55    236.62 o 
 -24   2   7       60.65       27.62    182.46 o 
 -23   2   7      139.08      226.25    199.22 o 
 -22   2   7     7415.58     8658.83    359.31 o 
 -21   2   7     3482.81     3735.17    266.80 o 
 -20   2   7      111.58      645.47    160.38 o 
 -19   2   7     4515.92     5027.47    258.75 o 
 -18   2   7     1382.55     1267.31    191.50 o 
 -17   2   7     6130.18     6401.74    270.21 o 
 -16   2   7      208.50      425.36    138.57 o 
 -15   2   7     7336.74     7785.30    255.83 o 
 -14   2   7    17077.72    17991.75    352.22 o 
 -13   2   7       10.17      126.30    113.67 o 
 -12   2   7     1094.37     1245.74    120.66 o 
 -11   2   7     4907.38     4769.66    180.89 o 
 -10   2   7      175.11      196.70     88.33 o 
  -9   2   7    12723.90    11361.17    256.36 o 
  -8   2   7     7289.52     6766.79    206.61 o 
  -7   2   7    21963.81    22143.38    337.22 o 
  -6   2   7    13333.40    12309.07    275.17 o 
  -5   2   7     5826.83     6753.95    210.17 o 
  -4   2   7     7661.07     8001.83    229.78 o 
  -3   2   7        8.93      139.38     87.98 o 
  -2   2   7       72.29        4.22     88.50 o 
  -1   2   7     3754.76     3571.14    164.91 o 
   0   2   7    18420.33    17218.66    330.49 o 
   1   2   7    21253.11    21142.26    366.08 o 
   2   2   7     1144.98     1186.14    139.38 o 
   3   2   7    14829.42    15380.62    321.86 o 
   4   2   7     7166.97     6516.40    227.29 o 
   5   2   7     3890.85     3932.65    169.52 o 
   6   2   7     1421.91     1210.75    122.86 o 
   7   2   7      491.36      563.04    108.21 o 
   8   2   7    12826.22    11479.00    285.07 o 
   9   2   7     6249.16     5958.75    216.67 o 
  10   2   7      971.87      808.58    132.98 o 
  11   2   7     7873.42     7634.68    268.52 o 
  12   2   7     1300.81      950.91    162.91 o 
  13   2   7     3471.40     3867.00    214.32 o 
  14   2   7     3053.20     3406.01    199.85 o 
  15   2   7     4277.78     4705.42    242.72 o 
  16   2   7     3054.02     3456.02    234.01 o 
  17   2   7        2.80       70.76    139.69 o 
  18   2   7     1355.24     1558.13    186.39 o 
  19   2   7     2243.00     2634.13    217.45 o 
  20   2   7      143.81      341.55    149.42 o 
  21   2   7     1054.24     1315.83    193.97 o 
  22   2   7     1656.22     1732.73    197.06 o 
  23   2   7     1413.77     1570.17    204.64 o 
  24   2   7       76.28      100.82    155.43 o 
 -25   3   7        2.01       28.87    192.09 o 
 -24   3   7     1192.01     1324.92    255.23 o 
 -23   3   7      387.95      241.03    218.00 o 
 -22   3   7     2866.23     3190.28    282.66 o 
 -21   3   7     2278.59     2079.77    251.44 o 
 -20   3   7     1002.97     1115.16    211.26 o 
 -19   3   7     1513.89     1918.21    208.91 o 
 -18   3   7      426.72      594.35    174.31 o 
 -17   3   7        2.61       15.34    157.85 o 
 -16   3   7     1435.31     1293.83    194.74 o 
 -15   3   7     4063.05     3849.38    233.97 o 
 -14   3   7     4559.11     4653.32    224.79 o 
 -13   3   7     1003.35      920.55    142.18 o 
 -12   3   7     6195.32     6050.76    225.98 o 
 -11   3   7     1233.82     1282.31    142.31 o 
 -10   3   7      681.91      827.64    128.11 o 
  -9   3   7      614.14      608.45    127.51 o 
  -8   3   7      387.05      480.16    121.66 o 
  -7   3   7    17402.45    18364.41    355.56 o 
  -6   3   7     1066.08     1196.88    153.75 o 
  -5   3   7      472.98      599.12    139.18 o 
  -4   3   7    16152.14    15970.95    348.97 o 
  -3   3   7      801.93      705.43    131.96 o 
  -2   3   7    11353.51    10471.58    283.20 o 
  -1   3   7     1995.12     1989.36    170.26 o 
   0   3   7     2278.59     2645.65    174.48 o 
   1   3   7    14691.90    15209.53    364.19 o 
   2   3   7      344.28      370.94    139.74 o 
   3   3   7      784.26      939.20    151.77 o 
   4   3   7     4659.89     4952.44    218.44 o 
   5   3   7      356.56      347.70    127.86 o 
   6   3   7     4005.45     3652.56    199.17 o 
   7   3   7     5314.93     4644.29    221.20 o 
   8   3   7     5174.27     4674.37    218.85 o 
   9   3   7     1100.56     1147.09    157.22 o 
  10   3   7     1917.74     1970.18    179.67 o 
  11   3   7      456.15      374.43    143.53 o 
  12   3   7       76.77       80.97    125.07 o 
  13   3   7        5.32      141.50    141.50 o 
  14   3   7      475.94      804.58    162.38 o 
  15   3   7     3468.07     3577.08    240.91 o 
  16   3   7     3009.64     3695.72    236.78 o 
  17   3   7       30.70      180.19    180.19 o 
  18   3   7     2158.86     2805.57    238.06 o 
  19   3   7       49.90       77.90    158.35 o 
  20   3   7       92.84        0.00    167.79 o 
  21   3   7       75.83      146.42    154.33 o 
 -22   4   7      119.98       73.19    215.83 o 
 -21   4   7      519.58      653.23    222.79 o 
 -20   4   7      425.38      734.20    224.52 o 
 -19   4   7      631.19     1224.92    214.00 o 
 -18   4   7        0.50       27.68    192.84 o 
 -17   4   7       13.06      190.57    190.57 o 
 -16   4   7        0.56       66.99    172.77 o 
 -15   4   7      110.41      178.81    178.81 o 
 -14   4   7       55.17       91.50    173.76 o 
 -13   4   7        4.01       22.21    155.50 o 
 -12   4   7      410.52      380.95    177.06 o 
 -11   4   7     1787.48     1978.23    186.39 o 
 -10   4   7      377.12      383.22    149.20 o 
  -9   4   7      365.71      489.92    154.14 o 
  -8   4   7       16.53      126.73    146.56 o 
  -7   4   7      507.83      726.48    165.44 o 
  -6   4   7       28.71       59.22    163.80 o 
  -5   4   7      214.47      311.15    147.39 o 
  -4   4   7        0.51       45.77    134.80 o 
  -3   4   7     1084.67      915.27    147.98 o 
  -2   4   7      449.81      538.70    146.84 o 
  -1   4   7       77.07      282.34    140.25 o 
   0   4   7      331.92      331.87    154.74 o 
   1   4   7      620.07      371.11    191.24 o 
   2   4   7      441.94      251.62    187.93 o 
   3   4   7     1818.36     1939.55    199.36 o 
   4   4   7      289.52      503.17    160.59 o 
   5   4   7       16.11      170.97    131.73 o 
   6   4   7       77.58      252.43    125.77 o 
   7   4   7        0.20        7.96    141.64 o 
   8   4   7      341.30      367.62    145.30 o 
   9   4   7      343.94      101.12    156.91 o 
  10   4   7      162.30       15.71    148.37 o 
  11   4   7     1105.78     1111.91    182.54 o 
  12   4   7      511.50      411.51    185.92 o 
  13   4   7       20.88       60.09    158.19 o 
  14   4   7       49.84      416.41    156.48 o 
  15   4   7      188.44       36.10    179.63 o 
  16   4   7       97.44      184.82    172.61 o 
  17   4   7       32.30      177.48    178.34 o 
 -15   5   7      223.59       28.77    222.31 o 
 -14   5   7      132.96      203.70    190.01 o 
 -13   5   7      968.78     1157.00    220.42 o 
 -12   5   7        9.80       52.75    184.17 o 
 -11   5   7      238.91      648.26    172.76 o 
 -10   5   7     1339.58     1591.81    215.98 o 
  -9   5   7       65.11       34.76    194.66 o 
  -8   5   7      215.57      293.70    193.41 o 
  -7   5   7      947.25      814.53    212.81 o 
  -6   5   7      145.46      275.52    184.89 o 
  -5   5   7      175.84      154.65    176.39 o 
  -4   5   7        1.75       50.21    158.01 o 
  -3   5   7      819.58      628.99    179.07 o 
  -2   5   7      719.13      772.50    184.21 o 
  -1   5   7        8.60      131.70    174.39 o 
   0   5   7      749.96      935.42    202.36 o 
   1   5   7     1139.95     1058.43    253.99 o 
   2   5   7        5.36      147.37    207.18 o 
   3   5   7       37.76      256.11    193.12 o 
   4   5   7        4.69       59.10    182.26 o 
   5   5   7      871.04     1228.03    209.23 o 
   6   5   7      236.48      176.08    166.10 o 
   7   5   7       30.50      165.23    181.13 o 
   8   5   7      213.31        8.68    194.61 o 
   9   5   7      380.90      129.10    190.21 o 
  10   5   7       20.58       55.67    169.58 o 
  11   5   7      217.09      283.92    171.90 o 
 -29   0   8      776.77     1117.83    215.95 o 
 -28   0   8     1739.82     1472.25    260.61 o 
 -27   0   8      605.22     1002.22    230.58 o 
 -26   0   8      945.84      868.25    229.33 o 
 -25   0   8     1490.61     1602.27    238.92 o 
 -24   0   8     2620.76     2777.78    278.33 o 
 -23   0   8       33.37      155.87    210.42 o 
 -22   0   8     8961.65    11401.81    406.76 o 
 -21   0   8     1181.00     1306.81    229.26 o 
 -20   0   8     1770.29     1930.88    212.65 o 
 -19   0   8     1935.52     1870.56    216.15 o 
 -18   0   8       29.41       43.12    155.40 o 
 -17   0   8    12674.67    13614.06    369.28 o 
 -16   0   8       87.68      293.40    142.99 o 
 -15   0   8     2262.38     2122.60    186.05 o 
 -14   0   8    34574.39    35296.27    481.38 o 
 -13   0   8     1396.54     1370.04    148.29 o 
 -12   0   8     1369.21     1457.08    128.85 o 
 -11   0   8     1863.51     1772.54    128.32 o 
 -10   0   8     2286.99     2042.00    137.24 o 
  -9   0   8    16182.61    15483.37    278.83 o 
  -8   0   8     5016.78     4262.15    169.33 o 
  -7   0   8    11349.98     9967.83    236.52 o 
  -6   0   8    47795.21    47679.96    495.34 o 
  -5   0   8      525.74     1040.79    112.54 o 
  -4   0   8     3991.60     3859.24    174.52 o 
  -3   0   8      208.01      311.97     97.80 o 
  -2   0   8     1430.60     1464.50    126.54 o 
  -1   0   8     1692.82     1592.31    131.96 o 
   0   0   8    38921.20    41513.80    511.38 o 
   1   0   8    15167.65    16638.01    355.16 o 
   2   0   8     7526.66     8438.28    255.87 o 
   3   0   8    12953.43    13705.82    318.34 o 
   4   0   8     6695.89     6686.23    230.59 o 
   5   0   8      607.79      626.54    107.38 o 
   6   0   8      353.23      264.92    100.70 o 
   7   0   8      553.24      752.73    117.03 o 
   8   0   8    28266.61    24767.69    398.98 o 
   9   0   8     6873.02     6412.80    229.46 o 
  10   0   8       13.51       33.23    103.08 o 
  11   0   8    11603.46    11077.76    293.52 o 
  12   0   8      724.15      776.86    126.10 o 
  13   0   8     1669.80     1548.49    156.45 o 
  14   0   8     2450.88     2375.37    173.17 o 
  15   0   8      973.62     1089.05    154.50 o 
  16   0   8     6822.10     7426.28    276.14 o 
  17   0   8      557.48      742.25    146.63 o 
  18   0   8     1579.40     1765.37    182.29 o 
  19   0   8     1384.92     1643.49    175.13 o 
  20   0   8      115.89       90.14    157.16 o 
  21   0   8      777.42      867.59    170.38 o 
  22   0   8     1834.59     2147.99    206.77 o 
  23   0   8     1284.38     1873.27    200.08 o 
  24   0   8      645.34      566.27    177.69 o 
 -28   1   8        2.17       58.18    188.88 o 
 -27   1   8       55.41      148.51    190.40 o 
 -26   1   8      587.40      568.70    203.54 o 
 -25   1   8        0.47      128.67    191.46 o 
 -24   1   8     1102.67     1110.17    236.32 o 
 -23   1   8      241.66      509.12    197.52 o 
 -22   1   8     1261.97     1460.38    233.91 o 
 -21   1   8     4365.70     4867.20    294.55 o 
 -20   1   8      898.68     1366.87    196.43 o 
 -19   1   8     1346.05     1375.27    201.14 o 
 -18   1   8      261.83       99.57    152.23 o 
 -17   1   8     2405.92     2881.06    204.66 o 
 -16   1   8     1175.15     1352.01    154.67 o 
 -15   1   8     7587.10     8011.79    258.20 o 
 -14   1   8     3971.23     3491.88    192.34 o 
 -13   1   8     6136.24     5293.30    211.00 o 
 -12   1   8     4343.34     3685.63    175.51 o 
 -11   1   8     2959.05     2520.20    153.97 o 
 -10   1   8     1153.07      992.52    119.79 o 
  -9   1   8     1365.32     1421.96    117.31 o 
  -8   1   8      200.94      238.34    102.80 o 
  -7   1   8    22399.44    20692.35    333.93 o 
  -6   1   8     7541.92     6931.68    217.95 o 
  -5   1   8      194.07      225.57    104.73 o 
  -4   1   8     7125.08     6711.03    219.32 o 
  -3   1   8      214.20       97.32    108.33 o 
  -2   1   8     4498.68     3781.22    172.39 o 
  -1   1   8      174.91      209.36     98.98 o 
   0   1   8     4557.14     3986.01    181.02 o 
   1   1   8    21765.29    22103.28    370.80 o 
   2   1   8     1807.36     1860.46    147.92 o 
   3   1   8     1327.66     1355.14    124.76 o 
   4   1   8     4666.00     4259.89    190.44 o 
   5   1   8     1007.78      862.31    120.07 o 
   6   1   8     3892.40     3659.26    186.71 o 
   7   1   8     4478.76     4250.37    183.61 o 
   8   1   8     4101.57     3827.32    183.33 o 
   9   1   8     6469.60     5837.06    226.85 o 
  10   1   8      365.63      393.13    114.67 o 
  11   1   8     1912.15     1762.30    158.86 o 
  12   1   8      166.88       55.70    113.14 o 
  13   1   8      647.44      511.62    132.70 o 
  14   1   8     1009.80     1087.68    154.39 o 
  15   1   8     3000.49     3177.87    206.99 o 
  16   1   8     2636.65     2824.19    202.64 o 
  17   1   8      163.09      144.41    147.77 o 
  18   1   8     1141.41     1396.54    171.67 o 
  19   1   8       12.30      135.98    135.98 o 
  20   1   8       78.50       61.48    142.12 o 
  21   1   8        3.88      148.32    148.32 o 
  22   1   8       27.19      156.07    156.07 o 
  23   1   8     1557.65     2164.15    207.06 o 
 -27   2   8        2.69        9.69    191.07 o 
 -26   2   8       45.76      197.62    191.09 o 
 -25   2   8      142.27      486.72    196.24 o 
 -24   2   8       39.04      206.50    190.53 o 
 -23   2   8        5.77       48.53    182.00 o 
 -22   2   8       95.05      419.48    198.59 o 
 -21   2   8      365.80      375.98    198.05 o 
 -20   2   8       93.03      127.50    185.81 o 
 -19   2   8      129.71       87.84    144.78 o 
 -18   2   8        0.65       22.50    158.40 o 
 -17   2   8       32.85       98.85    137.86 o 
 -16   2   8        1.83       59.55    133.98 o 
 -15   2   8       71.18      148.80    121.74 o 
 -14   2   8      402.99      338.69    139.91 o 
 -13   2   8      497.92      309.17    131.93 o 
 -12   2   8      583.72      521.61    118.16 o 
 -11   2   8      411.38      198.05    117.44 o 
 -10   2   8      140.41       15.35    109.76 o 
  -9   2   8        3.73      233.15    102.93 o 
  -8   2   8       60.80      161.25    109.64 o 
  -7   2   8     1042.52      857.56    138.26 o 
  -6   2   8      219.46      224.18    123.75 o 
  -5   2   8        2.63      118.90    121.71 o 
  -4   2   8        8.38      122.82    110.73 o 
  -3   2   8     1154.72     1407.84    129.02 o 
  -2   2   8       42.25       10.06     96.33 o 
  -1   2   8        9.09      101.06    101.06 o 
   0   2   8      727.77      721.52    126.78 o 
   1   2   8     1770.69     1675.77    153.48 o 
   2   2   8      585.68      524.89    127.30 o 
   3   2   8      349.53      326.48    124.98 o 
   4   2   8        0.31       78.14    104.49 o 
   5   2   8      978.61      763.11    133.27 o 
   6   2   8      336.56      351.85    117.87 o 
   7   2   8       62.09       52.96    114.60 o 
   8   2   8      528.25      382.40    122.88 o 
   9   2   8      462.54      263.09    127.68 o 
  10   2   8      102.80      239.89    106.62 o 
  11   2   8      511.51      550.70    130.09 o 
  12   2   8      104.09      129.57    122.56 o 
  13   2   8       24.25      205.93    116.68 o 
  14   2   8       13.07      214.63    129.14 o 
  15   2   8      100.62      192.26    143.08 o 
  16   2   8      137.25       47.36    146.54 o 
  17   2   8       34.89      383.34    141.98 o 
  18   2   8       26.96      162.00    162.00 o 
  19   2   8       79.55       76.37    162.19 o 
  20   2   8       89.56      178.65    151.11 o 
  21   2   8       44.33      221.71    143.51 o 
  22   2   8       20.50       59.51    140.67 o 
 -24   3   8      634.63      473.53    230.59 o 
 -23   3   8        5.27       31.06    203.81 o 
 -22   3   8      476.68      659.28    224.66 o 
 -21   3   8     2256.08     2504.20    272.14 o 
 -20   3   8      156.16      194.93    206.56 o 
 -19   3   8        1.06      372.38    181.90 o 
 -18   3   8      571.04      345.32    199.19 o 
 -17   3   8      480.02      797.57    178.34 o 
 -16   3   8      302.09      490.26    164.30 o 
 -15   3   8     2028.87     2089.26    204.38 o 
 -14   3   8      764.46      930.17    173.73 o 
 -13   3   8     3255.94     3181.00    223.71 o 
 -12   3   8      264.14      319.94    140.32 o 
 -11   3   8      357.38      447.80    130.34 o 
 -10   3   8     2609.87     2101.40    186.54 o 
  -9   3   8      915.23      701.25    150.20 o 
  -8   3   8      421.20      567.96    142.42 o 
  -7   3   8     5233.19     4716.19    242.83 o 
  -6   3   8      520.91      757.60    153.97 o 
  -5   3   8     2601.94     2933.41    202.60 o 
  -4   3   8      785.06      635.62    150.45 o 
  -3   3   8      153.99      115.07    119.15 o 
  -2   3   8     2953.46     2889.56    174.52 o 
  -1   3   8      305.94      287.03    139.55 o 
   0   3   8     1124.67     1291.50    156.52 o 
   1   3   8     5932.89     6212.35    279.04 o 
   2   3   8      164.97      212.95    146.72 o 
   3   3   8      218.86      234.55    138.33 o 
   4   3   8      130.70      100.51    137.25 o 
   5   3   8       32.35      181.99    130.92 o 
   6   3   8      472.25      653.49    140.02 o 
   7   3   8      834.68      882.96    155.04 o 
   8   3   8      894.71      943.46    151.06 o 
   9   3   8     3027.44     2556.41    201.41 o 
  10   3   8       85.09      115.02    144.22 o 
  11   3   8      842.46      837.41    165.92 o 
  12   3   8       89.88       92.24    146.20 o 
  13   3   8      183.78      214.02    152.62 o 
  14   3   8       66.57       65.28    156.12 o 
  15   3   8      903.98      881.39    181.41 o 
  16   3   8      423.22      470.06    178.14 o 
  17   3   8      138.52      498.04    185.24 o 
  18   3   8       89.46      198.66    165.12 o 
  19   3   8      375.12      409.27    174.80 o 
 -20   4   8       94.89       20.99    229.00 o 
 -19   4   8      322.90      252.13    212.47 o 
 -18   4   8       32.38      203.20    204.13 o 
 -17   4   8     1976.51     2207.35    233.93 o 
 -16   4   8      179.98      229.78    211.14 o 
 -15   4   8     1490.12     1871.99    237.03 o 
 -14   4   8     7596.77     6903.56    314.73 o 
 -13   4   8      137.93      172.42    169.91 o 
 -12   4   8      411.89      183.91    178.91 o 
 -11   4   8      128.43      106.15    171.34 o 
 -10   4   8        0.61       45.92    159.87 o 
  -9   4   8     2405.60     2506.21    225.92 o 
  -8   4   8      465.40      309.85    192.29 o 
  -7   4   8     4733.14     4812.50    275.43 o 
  -6   4   8     7712.70     8269.89    332.76 o 
  -5   4   8       37.89      501.65    156.37 o 
  -4   4   8     1122.01     1122.28    170.17 o 
  -3   4   8       46.13      136.13    134.60 o 
  -2   4   8       15.92       20.56    144.72 o 
  -1   4   8      156.35      293.72    162.40 o 
   0   4   8     5858.14     6076.31    292.80 o 
   1   4   8     4459.94     5264.90    292.78 o 
   2   4   8     1473.64     1792.32    235.94 o 
   3   4   8     1475.17     1635.84    236.06 o 
   4   4   8     1187.68     1348.02    206.32 o 
   5   4   8      436.84      618.30    173.27 o 
   6   4   8       24.25       82.77    164.64 o 
   7   4   8       88.61      171.34    168.69 o 
   8   4   8     6311.27     5356.27    286.47 o 
   9   4   8     1391.76     1641.93    201.05 o 
  10   4   8        6.28       41.90    155.62 o 
  11   4   8     1186.04     1844.56    192.95 o 
  12   4   8      403.11      472.79    170.21 o 
  13   4   8      407.12      377.84    180.30 o 
  14   4   8      107.07      276.30    176.15 o 
  15   4   8      323.79      518.64    179.20 o 
 -12   5   8      763.29      707.05    233.68 o 
 -11   5   8      575.35      394.36    221.01 o 
 -10   5   8       63.72       66.23    197.82 o 
  -9   5   8      461.52      567.49    216.10 o 
  -8   5   8       30.56      117.43    210.64 o 
  -7   5   8     2654.64     2739.79    276.14 o 
  -6   5   8     1250.05     1571.93    230.37 o 
  -5   5   8        2.19      241.24    162.98 o 
  -4   5   8     1492.23     1137.03    180.58 o 
  -3   5   8       62.57       29.63    158.29 o 
  -2   5   8      190.57      240.56    169.52 o 
  -1   5   8        1.76      107.99    176.49 o 
   0   5   8      747.08     1084.54    223.13 o 
   1   5   8     2487.83     2902.53    297.26 o 
   2   5   8       81.37      237.87    237.87 o 
   3   5   8      562.89      741.16    226.67 o 
   4   5   8     1026.54     1195.22    247.70 o 
   5   5   8      108.38       51.69    203.88 o 
   6   5   8      316.38      684.85    198.03 o 
   7   5   8      352.72      233.13    192.36 o 
 -27   1   9        1.97       94.22    202.87 o 
 -26   1   9       10.92      218.62    218.62 o 
 -25   1   9      407.25      243.46    221.61 o 
 -24   1   9      511.07      436.37    230.90 o 
 -23   1   9        0.73        0.00    227.74 o 
 -22   1   9      331.39      223.40    222.34 o 
 -21   1   9     6542.43     7277.55    358.62 o 
 -20   1   9        0.77       51.96    191.52 o 
 -19   1   9      239.48      475.92    176.12 o 
 -18   1   9      475.27      415.01    164.48 o 
 -17   1   9     2115.85     2595.98    216.03 o 
 -16   1   9       31.69      327.46    136.29 o 
 -15   1   9     3231.15     3059.96    195.95 o 
 -14   1   9     1721.43     1811.43    172.90 o 
 -13   1   9     6421.16     5461.49    227.53 o 
 -12   1   9      567.90      322.37    131.59 o 
 -11   1   9      575.41      357.72    126.16 o 
 -10   1   9     1796.25     1376.31    138.17 o 
  -9   1   9     3444.82     2925.80    160.05 o 
  -8   1   9       19.45       51.19    116.99 o 
  -7   1   9    14314.04    13462.60    315.74 o 
  -6   1   9     2517.77     2373.23    176.51 o 
  -5   1   9     1004.92      872.93    148.22 o 
  -4   1   9      395.89      585.39    128.78 o 
  -3   1   9        5.60       16.76    105.24 o 
  -2   1   9     2473.97     2423.53    156.81 o 
  -1   1   9      763.74      757.61    122.17 o 
   0   1   9      895.04      767.65    146.74 o 
   1   1   9    18039.04    16759.09    376.29 o 
   2   1   9     1093.30     1151.39    150.61 o 
   3   1   9       80.10       24.53    124.58 o 
   4   1   9      316.44      221.41    127.88 o 
   5   1   9      670.14      491.60    132.82 o 
   6   1   9     1590.44     1494.41    148.20 o 
   7   1   9      830.90      888.88    125.63 o 
   8   1   9      937.50      910.44    143.40 o 
   9   1   9     7920.36     6337.64    248.74 o 
  10   1   9      233.06      105.57    126.35 o 
  11   1   9      202.27      249.03    114.55 o 
  12   1   9        0.01       33.23    120.45 o 
  13   1   9      551.15      496.10    137.12 o 
  14   1   9       84.28       13.95    125.52 o 
  15   1   9     2954.62     3130.25    206.82 o 
  16   1   9      811.09     1023.18    173.65 o 
  17   1   9      968.14     1166.17    179.22 o 
  18   1   9       86.89       93.25    155.95 o 
  19   1   9       90.81       87.51    143.20 o 
  20   1   9       29.93      113.85    143.69 o 
  21   1   9       49.52       17.00    160.75 o 
 -25   2   9      609.04      654.96    243.52 o 
 -24   2   9     3656.39     3727.63    297.48 o 
 -23   2   9        7.33      123.41    212.14 o 
 -22   2   9     6210.49     6826.20    369.30 o 
 -21   2   9      265.93      420.61    232.55 o 
 -20   2   9     1033.93     1129.98    205.72 o 
 -19   2   9      398.75      585.95    205.33 o 
 -18   2   9       85.85       73.28    159.71 o 
 -17   2   9     2653.31     2641.90    223.42 o 
 -16   2   9     2226.49     2152.27    203.51 o 
 -15   2   9      969.79      826.09    177.81 o 
 -14   2   9    20390.34    19056.21    397.43 o 
 -13   2   9      367.20      581.38    137.08 o 
 -12   2   9       19.49       46.89    127.14 o 
 -11   2   9      648.98      530.95    142.06 o 
 -10   2   9     1825.02     1597.87    161.80 o 
  -9   2   9     2166.62     2183.27    169.03 o 
  -8   2   9     1508.93     1647.55    167.78 o 
  -7   2   9     2621.82     2504.45    199.34 o 
  -6   2   9    27057.22    28904.29    477.60 o 
  -5   2   9      132.74      513.08    140.72 o 
  -4   2   9     3157.70     3541.68    191.77 o 
  -3   2   9        5.36       34.52    109.63 o 
  -2   2   9     6961.26     6128.53    228.10 o 
  -1   2   9     1116.00     1166.84    147.90 o 
   0   2   9     8907.17     8029.87    280.86 o 
   1   2   9     3603.62     3959.48    212.74 o 
   2   2   9    12474.36    13631.32    362.09 o 
   3   2   9      966.47      997.63    158.82 o 
   4   2   9      417.87      388.74    150.10 o 
   5   2   9      809.17      962.43    148.21 o 
   6   2   9     1924.23     1932.84    166.28 o 
   7   2   9       46.81      194.70    126.33 o 
   8   2   9    15427.49    14166.02    354.35 o 
   9   2   9     3839.15     3609.78    212.39 o 
  10   2   9      225.09      486.50    121.21 o 
  11   2   9      966.42      814.88    141.83 o 
  12   2   9       38.68      223.60    124.04 o 
  13   2   9      394.84      359.16    149.78 o 
  14   2   9        8.72      279.37    137.11 o 
  15   2   9       98.90      192.97    164.54 o 
  16   2   9     7461.00     8814.95    343.85 o 
  17   2   9      746.69     1025.12    182.32 o 
  18   2   9      317.39      576.19    170.22 o 
  19   2   9      137.89      142.31    173.29 o 
  20   2   9       14.47       80.94    160.26 o 
 -23   3   9        1.42      245.79    245.79 o 
 -22   3   9      336.99     1071.88    236.34 o 
 -21   3   9     4153.75     4646.85    321.29 o 
 -20   3   9        0.28      220.40    220.40 o 
 -19   3   9      969.81      899.84    225.20 o 
 -18   3   9        7.43       62.59    188.73 o 
 -17   3   9     1306.68     1343.35    231.33 o 
 -16   3   9       89.43      445.56    175.93 o 
 -15   3   9     1657.08     1647.90    220.87 o 
 -14   3   9     2411.00     2378.28    219.58 o 
 -13   3   9     2274.78     2267.17    197.94 o 
 -12   3   9      849.14      633.96    173.35 o 
 -11   3   9     1813.09     1443.08    181.42 o 
 -10   3   9        2.48        0.00    148.34 o 
  -9   3   9     3040.83     2705.07    206.26 o 
  -8   3   9      130.46      212.05    160.65 o 
  -7   3   9     6418.81     6971.41    309.05 o 
  -6   3   9     2382.51     2892.32    221.89 o 
  -5   3   9       59.08       74.63    155.95 o 
  -4   3   9      560.64      671.07    142.61 o 
  -3   3   9      114.70      284.82    115.21 o 
  -2   3   9       36.82        6.46    124.30 o 
  -1   3   9     1251.79     1055.59    160.15 o 
   0   3   9     1020.91      779.43    165.70 o 
   1   3   9     7800.00     7661.94    312.11 o 
   2   3   9      366.51      384.84    176.43 o 
   3   3   9     1264.04     1467.54    202.63 o 
   4   3   9     1291.21     1419.25    201.48 o 
   5   3   9     1004.52     1276.27    172.87 o 
   6   3   9      894.30      865.34    164.00 o 
   7   3   9      222.61       59.54    156.72 o 
   8   3   9     1634.60     1617.45    181.71 o 
   9   3   9     3601.87     3299.63    222.24 o 
  10   3   9       89.50      106.71    142.83 o 
  11   3   9      610.73      579.23    164.16 o 
  12   3   9      529.97      596.62    163.33 o 
  13   3   9     1102.21     1383.56    185.85 o 
  14   3   9      146.46      257.79    161.87 o 
  15   3   9     1753.56     1873.52    213.52 o 
  16   3   9     1079.86     1504.17    214.01 o 
  17   3   9      402.01      242.38    195.43 o 
 -18   4   9       80.75      174.53    219.33 o 
 -17   4   9      153.97       78.62    217.59 o 
 -16   4   9       12.33       84.96    188.72 o 
 -15   4   9       40.40      190.24    205.14 o 
 -14   4   9      389.62      473.19    196.00 o 
 -13   4   9      447.69      504.41    202.96 o 
 -12   4   9      190.29      269.19    193.76 o 
 -11   4   9      599.65      319.82    192.94 o 
 -10   4   9       46.54       33.84    182.56 o 
  -9   4   9      255.05      322.82    181.70 o 
  -8   4   9       78.01       26.78    195.14 o 
  -7   4   9      355.47      426.75    194.79 o 
  -6   4   9      326.96        8.66    191.40 o 
  -5   4   9       28.27        7.96    172.69 o 
  -4   4   9      480.64      616.80    155.18 o 
  -3   4   9     1452.09     1158.42    156.55 o 
  -2   4   9      690.42      347.69    165.53 o 
  -1   4   9      101.34      228.37    149.38 o 
   0   4   9       83.29        0.00    183.69 o 
   1   4   9      382.16      399.74    208.61 o 
   2   4   9       49.34       89.50    201.36 o 
   3   4   9       43.36      128.34    191.44 o 
   4   4   9        0.03      197.09    197.09 o 
   5   4   9      643.87      649.56    196.60 o 
   6   4   9      421.15      233.85    188.74 o 
   7   4   9        1.23       96.67    164.95 o 
   8   4   9      262.59      121.80    184.01 o 
   9   4   9      319.01      339.94    174.22 o 
  10   4   9       63.83      105.33    168.53 o 
  11   4   9      258.12      269.09    174.91 o 
  12   4   9      118.16      559.89    166.70 o 
  -7   5   9      699.76      922.43    237.25 o 
  -6   5   9       72.83      136.10    215.64 o 
  -5   5   9      294.54      135.34    177.87 o 
  -4   5   9        2.12        7.54    141.96 o 
  -3   5   9       10.36      190.01    151.02 o 
  -2   5   9      501.80      126.07    189.88 o 
  -1   5   9        2.28      138.93    190.59 o 
   0   5   9       11.35       20.96    216.28 o 
   1   5   9      965.44      903.59    266.13 o 
   2   5   9      131.13      277.96    247.44 o 
 -26   0  10      324.55      344.55    256.51 o 
 -25   0  10      450.24      801.57    268.67 o 
 -24   0  10     3868.95     4837.62    349.03 o 
 -23   0  10       65.56      268.33    252.54 o 
 -22   0  10     4355.44     5941.41    348.84 o 
 -21   0  10      276.29      752.87    223.24 o 
 -20   0  10      162.82      365.25    205.51 o 
 -19   0  10      131.84      180.26    189.53 o 
 -18   0  10       28.81      185.49    185.49 o 
 -17   0  10       27.50      125.76    170.53 o 
 -16   0  10    10051.81     8918.64    330.15 o 
 -15   0  10      233.54      176.51    176.51 o 
 -14   0  10    18541.31    16878.78    385.96 o 
 -13   0  10        7.11       79.54    129.56 o 
 -12   0  10       20.19       70.55    119.46 o 
 -11   0  10      151.54      158.64    113.44 o 
 -10   0  10     4157.65     3582.05    196.29 o 
  -9   0  10      325.30      236.69    135.83 o 
  -8   0  10      630.95      664.52    137.13 o 
  -7   0  10     2158.02     2151.53    184.08 o 
  -6   0  10    28467.82    29600.67    488.06 o 
  -5   0  10       13.92      122.69    140.07 o 
  -4   0  10     1417.60     1418.31    180.09 o 
  -3   0  10       16.27      146.76    146.76 o 
  -2   0  10    11891.95    12068.92    348.46 o 
  -1   0  10     1656.83     1738.05    173.80 o 
   0   0  10     4676.79     5017.34    263.10 o 
   1   0  10     1833.34     2049.10    212.66 o 
   2   0  10    12297.04    15227.70    421.12 o 
   3   0  10      400.30      549.17    156.25 o 
   4   0  10      408.51      590.00    143.75 o 
   5   0  10        7.58      151.11    130.10 o 
   6   0  10     6326.65     6916.62    272.67 o 
   7   0  10      234.19      301.14    149.23 o 
   8   0  10    14537.85    12576.90    343.43 o 
   9   0  10      884.95     1302.17    150.03 o 
  10   0  10      161.45      280.51    129.34 o 
  11   0  10        1.83      270.37    113.71 o 
  12   0  10       60.78      118.93    118.93 o 
  13   0  10      421.04      585.93    134.91 o 
  14   0  10     1480.93     1840.29    174.15 o 
  15   0  10        9.67       50.94    141.05 o 
  16   0  10     5602.58     5840.52    272.77 o 
  17   0  10     1109.83      988.22    188.99 o 
  18   0  10      123.70      218.83    160.58 o 
  19   0  10      162.35      267.54    153.45 o 
  20   0  10      177.67      241.80    156.24 o 
 -25   1  10      284.40       78.68    241.26 o 
 -24   1  10      244.51      456.66    216.59 o 
 -23   1  10      541.30      433.07    245.48 o 
 -22   1  10       92.57      208.53    228.74 o 
 -21   1  10     4154.94     4557.99    327.23 o 
 -20   1  10        0.61      310.40    202.17 o 
 -19   1  10      490.93      469.68    199.17 o 
 -18   1  10      198.58      357.66    174.06 o 
 -17   1  10     4279.33     4663.57    262.12 o 
 -16   1  10      344.42      438.99    157.87 o 
 -15   1  10      613.32      591.34    172.02 o 
 -14   1  10      176.17       65.46    142.52 o 
 -13   1  10     4476.09     3588.64    211.53 o 
 -12   1  10       68.23       35.85    135.45 o 
 -11   1  10      719.67      364.00    131.42 o 
 -10   1  10      394.66      526.37    129.99 o 
  -9   1  10    11192.48    10020.94    300.57 o 
  -8   1  10        0.26      104.67    138.68 o 
  -7   1  10     7486.82     7145.97    280.79 o 
  -6   1  10      983.64      846.83    173.68 o 
  -5   1  10     2519.19     2401.32    207.00 o 
  -4   1  10       34.00      253.52    132.27 o 
  -3   1  10      336.94      499.61    125.61 o 
  -2   1  10      119.77      138.04    115.18 o 
  -1   1  10     2225.22     2371.26    166.80 o 
   0   1  10       98.51      140.48    138.63 o 
   1   1  10    19041.26    19465.30    421.24 o 
   2   1  10     1858.45     2186.17    194.28 o 
   3   1  10      229.01      428.53    140.13 o 
   4   1  10        3.83      122.02    134.82 o 
   5   1  10      928.23      831.13    164.34 o 
   6   1  10       14.00      142.62    129.99 o 
   7   1  10       15.36      113.68    128.43 o 
   8   1  10      987.07     1014.39    159.10 o 
   9   1  10     8128.06     7549.45    288.35 o 
  10   1  10      551.93      503.08    149.87 o 
  11   1  10      304.97      450.62    138.96 o 
  12   1  10      153.09      216.78    135.19 o 
  13   1  10     1183.23     1240.22    172.95 o 
  14   1  10      136.73       65.43    145.03 o 
  15   1  10     1533.82     1513.98    173.56 o 
  16   1  10      685.57      605.14    164.67 o 
  17   1  10      804.41      751.89    185.81 o 
  18   1  10       84.39       82.39    160.87 o 
  19   1  10       81.95       42.19    160.91 o 
 -24   2  10        6.48       66.99    222.30 o 
 -23   2  10        7.89      154.05    244.44 o 
 -22   2  10      159.98      233.09    233.09 o 
 -21   2  10      141.59      317.99    213.35 o 
 -20   2  10       19.88       19.93    216.26 o 
 -19   2  10        0.90      148.63    182.62 o 
 -18   2  10      117.38      183.85    195.16 o 
 -17   2  10      284.77      347.89    178.97 o 
 -16   2  10        9.51      140.52    178.53 o 
 -15   2  10       40.51      177.61    157.03 o 
 -14   2  10      319.74       49.43    160.02 o 
 -13   2  10      150.62      116.21    155.76 o 
 -12   2  10        0.48      126.23    149.18 o 
 -11   2  10      183.28      125.66    135.56 o 
 -10   2  10       79.98       53.29    130.28 o 
  -9   2  10       54.12      348.01    147.64 o 
  -8   2  10       97.61      106.19    151.44 o 
  -7   2  10       21.91       29.17    159.45 o 
  -6   2  10      751.62      425.79    179.60 o 
  -5   2  10      220.98       90.22    158.39 o 
  -4   2  10      395.81      561.27    140.79 o 
  -3   2  10      281.13      337.83    132.23 o 
  -2   2  10      607.73      771.93    126.20 o 
  -1   2  10        4.93      123.53    123.53 o 
   0   2  10        4.04      184.39    136.49 o 
   1   2  10       71.30      207.15    143.93 o 
   2   2  10      361.64      210.27    154.41 o 
   3   2  10        2.72      189.90    147.24 o 
   4   2  10        3.41      140.00    147.90 o 
   5   2  10      267.86      439.49    154.05 o 
   6   2  10      330.98      383.45    141.98 o 
   7   2  10       43.69       14.78    140.87 o 
   8   2  10       14.90      140.10    140.10 o 
   9   2  10      107.25      258.20    143.17 o 
  10   2  10       45.00       22.10    135.92 o 
  11   2  10       36.77       37.56    134.71 o 
  12   2  10       44.31      114.58    136.68 o 
  13   2  10       50.13      126.76    153.11 o 
  14   2  10      199.14       65.47    153.32 o 
  15   2  10        0.23       50.82    161.63 o 
  16   2  10        0.14      157.08    164.59 o 
  17   2  10       89.84      197.76    171.06 o 
  18   2  10       48.15        0.00    175.71 o 
 -21   3  10     1001.05      592.85    261.17 o 
 -20   3  10      214.78       31.37    238.22 o 
 -19   3  10       39.31      182.74    229.87 o 
 -18   3  10      356.12      521.53    204.85 o 
 -17   3  10     1289.95     1160.72    244.80 o 
 -16   3  10       54.33       43.71    187.36 o 
 -15   3  10      248.82      277.44    178.85 o 
 -14   3  10        7.85       40.31    176.69 o 
 -13   3  10     1738.84     1717.07    204.61 o 
 -12   3  10       98.36      319.11    167.25 o 
 -11   3  10        5.62      249.66    164.70 o 
 -10   3  10      793.85      888.10    187.63 o 
  -9   3  10     1534.01     1208.80    214.20 o 
  -8   3  10        0.85       50.51    190.37 o 
  -7   3  10     3491.57     3650.90    264.60 o 
  -6   3  10       14.38      335.22    183.21 o 
  -5   3  10      850.20     1249.58    185.87 o 
  -4   3  10        5.51      145.17    159.69 o 
  -3   3  10       44.28       66.46    139.16 o 
  -2   3  10      620.07      434.28    151.05 o 
  -1   3  10      505.71      314.29    152.54 o 
   0   3  10       30.30       70.19    164.08 o 
   1   3  10     4895.86     5255.83    294.88 o 
   2   3  10       41.33      262.37    177.00 o 
   3   3  10      170.87       64.54    191.53 o 
   4   3  10       65.04      180.39    180.39 o 
   5   3  10      137.99      138.62    176.17 o 
   6   3  10      191.72      210.34    165.33 o 
   7   3  10      106.97       66.13    162.24 o 
   8   3  10       36.81      146.14    170.93 o 
   9   3  10     2320.44     2436.10    219.10 o 
  10   3  10        5.71       57.12    163.89 o 
  11   3  10       29.90       75.06    160.01 o 
  12   3  10       71.93      222.26    161.11 o 
  13   3  10       55.43      228.26    161.86 o 
  14   3  10       34.41       54.23    161.04 o 
 -15   4  10       37.46      273.87    197.40 o 
 -14   4  10     3675.69     3779.11    289.13 o 
 -13   4  10       16.72      336.52    201.21 o 
 -12   4  10        5.14      140.05    201.21 o 
 -11   4  10      228.11      609.82    191.81 o 
 -10   4  10     1875.04     1973.78    246.72 o 
  -9   4  10      103.64      117.86    225.10 o 
  -8   4  10      165.40       59.71    225.90 o 
  -7   4  10      761.40      490.39    242.18 o 
  -6   4  10     7070.89     6981.69    341.61 o 
  -5   4  10       77.65       17.18    174.45 o 
  -4   4  10      175.49       22.69    164.86 o 
  -3   4  10       28.12       64.16    146.34 o 
  -2   4  10     2875.77     2143.21    211.57 o 
  -1   4  10      245.01        8.30    183.59 o 
   0   4  10      980.07      983.30    221.80 o 
   1   4  10      375.35      928.31    211.95 o 
   2   4  10     3729.30     4455.26    309.79 o 
   3   4  10       42.13      162.44    236.18 o 
   4   4  10      111.78      297.19    215.68 o 
   5   4  10       16.48      306.56    203.40 o 
   6   4  10     1081.50     1242.36    233.12 o 
   7   4  10        0.08       47.46    198.79 o 
   8   4  10     2504.93     2404.31    240.61 o 
   9   4  10       72.59       83.80    200.59 o 
 -23   1  11      871.80     1036.92    264.07 o 
 -22   1  11       18.59      201.90    247.84 o 
 -21   1  11     1718.71     1890.44    285.09 o 
 -20   1  11      711.03      325.73    250.96 o 
 -19   1  11       39.35      134.94    190.49 o 
 -18   1  11      251.22      316.27    192.63 o 
 -17   1  11     3783.16     3836.73    268.29 o 
 -16   1  11       85.89       24.07    177.40 o 
 -15   1  11       22.27        0.00    164.00 o 
 -14   1  11       66.52       79.90    169.05 o 
 -13   1  11     3064.24     2391.48    215.06 o 
 -12   1  11       10.40      306.89    139.05 o 
 -11   1  11        7.75      122.09    132.89 o 
 -10   1  11       18.07       96.27    157.61 o 
  -9   1  11     7118.09     6309.95    278.86 o 
  -8   1  11       54.33       29.04    159.25 o 
  -7   1  11     2816.65     3292.60    238.31 o 
  -6   1  11      305.19      370.90    166.70 o 
  -5   1  11     1509.65     1271.84    200.15 o 
  -4   1  11      510.35      539.28    148.55 o 
  -3   1  11      423.67      317.01    151.00 o 
  -2   1  11        2.38       47.47    140.65 o 
  -1   1  11     4563.83     3982.66    239.49 o 
   0   1  11      114.24      260.88    150.94 o 
   1   1  11     5519.88     6140.26    298.74 o 
   2   1  11       52.12       58.69    168.74 o 
   3   1  11      107.76      253.19    157.59 o 
   4   1  11       63.38      116.14    162.99 o 
   5   1  11     1561.31     1626.21    192.81 o 
   6   1  11       53.01      100.57    141.16 o 
   7   1  11      503.91      723.45    154.71 o 
   8   1  11       76.78       88.46    154.17 o 
   9   1  11     3835.16     3914.95    239.26 o 
  10   1  11      210.54       80.44    150.54 o 
  11   1  11        3.61       65.86    141.13 o 
  12   1  11       80.93       59.81    139.81 o 
  13   1  11      924.77      705.49    172.72 o 
  14   1  11       14.11       46.60    154.32 o 
  15   1  11      210.25      151.43    149.15 o 
  16   1  11        3.15      140.27    146.41 o 
  17   1  11      726.26      816.32    198.50 o 
 -22   2  11      938.75     1179.33    286.06 o 
 -21   2  11      315.76      440.75    234.66 o 
 -20   2  11      533.75      768.68    244.22 o 
 -19   2  11      260.84      320.92    219.47 o 
 -18   2  11      296.77      132.64    211.28 o 
 -17   2  11      193.92      251.78    216.86 o 
 -16   2  11     5595.64     5421.95    302.02 o 
 -15   2  11       70.84      155.77    193.20 o 
 -14   2  11     8320.64     7483.94    317.13 o 
 -13   2  11      147.70      383.94    161.89 o 
 -12   2  11       69.19       45.09    148.03 o 
 -11   2  11      710.38      570.43    181.19 o 
 -10   2  11     1656.60     1543.76    213.37 o 
  -9   2  11      250.08      119.74    178.67 o 
  -8   2  11     2491.09     2088.95    224.98 o 
  -7   2  11        4.43      180.82    191.09 o 
  -6   2  11     9393.42     9677.51    378.21 o 
  -5   2  11      384.11      362.94    183.50 o 
  -4   2  11      540.32      408.91    173.79 o 
  -3   2  11      984.30      997.70    162.36 o 
  -2   2  11     6161.99     4662.37    241.01 o 
  -1   2  11       14.61       90.15    161.13 o 
   0   2  11      404.00      452.37    154.69 o 
   1   2  11      153.35      124.04    177.74 o 
   2   2  11     4166.31     4482.76    275.57 o 
   3   2  11      675.31      763.37    190.32 o 
   4   2  11      438.48      717.13    192.45 o 
   5   2  11        2.20        8.71    176.26 o 
   6   2  11     6764.53     6960.81    318.05 o 
   7   2  11       42.83      170.72    170.72 o 
   8   2  11     2629.55     2861.79    223.47 o 
   9   2  11      107.80      290.61    153.13 o 
  10   2  11     1030.64      836.79    181.28 o 
  11   2  11      301.11      184.23    169.81 o 
  12   2  11       69.54      163.00    156.61 o 
  13   2  11       14.35      168.21    152.99 o 
  14   2  11     1243.24     1039.21    202.36 o 
  15   2  11        2.60       44.51    168.34 o 
 -18   3  11      331.12      239.13    220.22 o 
 -17   3  11     2094.28     2094.11    259.91 o 
 -16   3  11        4.01      333.87    199.43 o 
 -15   3  11       34.64       54.96    203.88 o 
 -14   3  11        4.02      161.38    212.25 o 
 -13   3  11     3096.87     2357.66    256.88 o 
 -12   3  11      404.35      289.01    194.15 o 
 -11   3  11      373.30      247.82    191.53 o 
 -10   3  11      163.14       54.52    196.44 o 
  -9   3  11     3761.32     4277.72    299.37 o 
  -8   3  11       14.63       47.89    209.88 o 
  -7   3  11     2068.81     2134.49    259.38 o 
  -6   3  11      154.59      427.78    194.07 o 
  -5   3  11      784.96      681.96    191.36 o 
  -4   3  11      489.35      231.94    167.92 o 
  -3   3  11       12.69       14.48    134.89 o 
  -2   3  11        0.70       49.72    152.23 o 
  -1   3  11     2971.19     2512.44    221.40 o 
   0   3  11       10.12      370.64    169.62 o 
   1   3  11     4092.69     4241.23    274.01 o 
   2   3  11      694.40      769.57    220.18 o 
   3   3  11       32.77      112.13    200.99 o 
   4   3  11       96.39      180.24    203.94 o 
   5   3  11      976.54      923.15    220.69 o 
   6   3  11        8.92       84.20    195.51 o 
   7   3  11      541.96      553.79    196.50 o 
   8   3  11       14.93      169.23    158.92 o 
   9   3  11     2972.38     2754.38    243.92 o 
  10   3  11      719.92      661.04    181.47 o 
  11   3  11      120.34      285.43    174.83 o 
 -10   4  11      171.83      231.59    231.59 o 
  -9   4  11       30.19      197.91    234.08 o 
  -8   4  11       13.54      235.30    235.30 o 
  -7   4  11       18.76      206.50    232.69 o 
  -6   4  11      254.27      563.80    218.00 o 
  -5   4  11      876.75      860.03    199.05 o 
  -4   4  11      417.88      529.00    171.97 o 
  -3   4  11       15.50      103.74    155.96 o 
  -2   4  11        2.81       38.80    152.99 o 
  -1   4  11      114.39      111.68    179.17 o 
   0   4  11        3.50      198.54    198.54 o 
   1   4  11      186.96      327.21    235.59 o 
   2   4  11       13.84      140.43    234.76 o 
   3   4  11      117.75      154.77    245.68 o 
 -22   0  12      144.17       37.02    282.67 o 
 -21   0  12     1149.64      794.07    275.68 o 
 -20   0  12      446.58      773.43    241.82 o 
 -19   0  12     1043.88     1036.72    237.81 o 
 -18   0  12      110.20      238.53    224.68 o 
 -17   0  12      254.63      279.83    213.21 o 
 -16   0  12     6547.15     6312.91    323.41 o 
 -15   0  12       27.85       24.80    179.78 o 
 -14   0  12     2600.27     2278.43    240.48 o 
 -13   0  12      651.94      739.46    160.27 o 
 -12   0  12      117.41      135.84    162.85 o 
 -11   0  12     2791.12     2353.16    218.28 o 
 -10   0  12     3272.40     2666.41    229.83 o 
  -9   0  12        0.34      339.04    185.10 o 
  -8   0  12     5971.61     5953.82    299.70 o 
  -7   0  12      209.40      483.45    183.63 o 
  -6   0  12     6731.73     7688.04    348.19 o 
  -5   0  12       78.29      345.65    198.00 o 
  -4   0  12      157.18      487.96    195.40 o 
  -3   0  12      896.47     1152.64    225.20 o 
  -2   0  12     9311.63    10000.09    375.88 o 
  -1   0  12        0.24       26.51    194.06 o 
   0   0  12      303.24      164.52    209.08 o 
   1   0  12     1023.11     1282.57    243.15 o 
   2   0  12     6648.15     8161.98    410.17 o 
   3   0  12     1706.44     2543.64    285.82 o 
   4   0  12       15.38       64.78    208.97 o 
   5   0  12      327.97      557.29    218.40 o 
   6   0  12     6594.35     7930.97    350.73 o 
   7   0  12       82.47      356.31    181.98 o 
   8   0  12      677.52      689.32    192.72 o 
   9   0  12       35.96       49.15    159.32 o 
  10   0  12     1339.05     1553.81    199.21 o 
  11   0  12     1274.17     1028.99    185.16 o 
  12   0  12      355.77      543.41    155.70 o 
  13   0  12        2.51       40.36    154.58 o 
  14   0  12     2309.56     2171.20    225.03 o 
 -21   1  12     1867.28     1715.76    306.87 o 
 -20   1  12        5.84       76.93    249.26 o 
 -19   1  12      307.56      489.51    218.88 o 
 -18   1  12      681.88      502.31    231.90 o 
 -17   1  12     1620.06     1631.89    231.79 o 
 -16   1  12      394.77      591.27    187.19 o 
 -15   1  12      385.54      235.54    182.12 o 
 -14   1  12       63.49       32.62    182.85 o 
 -13   1  12     1557.80      934.47    199.52 o 
 -12   1  12      346.92       94.08    183.01 o 
 -11   1  12        4.92      109.83    170.85 o 
 -10   1  12       51.28       16.25    182.35 o 
  -9   1  12     6330.85     6298.65    304.81 o 
  -8   1  12      190.07      323.74    183.42 o 
  -7   1  12     1252.08     1275.39    216.98 o 
  -6   1  12      285.35      291.75    193.42 o 
  -5   1  12      642.21      168.24    212.75 o 
  -4   1  12      754.43      500.30    210.76 o 
  -3   1  12       14.26      152.29    156.03 o 
  -2   1  12       53.48      203.69    164.18 o 
  -1   1  12     7013.69     6361.53    298.56 o 
   0   1  12       48.42      114.49    179.24 o 
   1   1  12     1496.75     2024.98    216.86 o 
   2   1  12       21.30      313.47    192.16 o 
   3   1  12      176.39      417.73    197.47 o 
   4   1  12      268.05      631.45    187.95 o 
   5   1  12      964.46     1425.84    203.26 o 
   6   1  12       23.19      390.00    163.20 o 
   7   1  12      860.75      981.59    198.29 o 
   8   1  12      435.45      553.87    168.72 o 
   9   1  12     1792.90     1481.08    208.66 o 
  10   1  12      275.43      200.08    165.29 o 
  11   1  12      263.77      263.60    164.65 o 
  12   1  12      104.05      177.30    163.60 o 
  13   1  12      976.55      959.41    171.91 o 
 -19   2  12       11.18      130.20    241.80 o 
 -18   2  12      118.68      123.82    220.03 o 
 -17   2  12        8.30       98.18    206.55 o 
 -16   2  12       27.57      214.95    214.95 o 
 -15   2  12        5.53       72.61    196.57 o 
 -14   2  12       57.97      105.93    189.11 o 
 -13   2  12      116.35      311.57    179.41 o 
 -12   2  12       83.80      129.39    185.22 o 
 -11   2  12       50.78       43.66    173.77 o 
 -10   2  12      254.57      341.55    194.90 o 
  -9   2  12      133.40      177.50    208.25 o 
  -8   2  12      198.80       96.65    202.65 o 
  -7   2  12        7.97       20.38    209.16 o 
  -6   2  12       10.65       79.17    208.62 o 
  -5   2  12      285.81      148.94    214.79 o 
  -4   2  12       47.74      260.59    172.80 o 
  -3   2  12        0.53       83.43    142.91 o 
  -2   2  12        1.11      175.79    145.56 o 
  -1   2  12       91.76       91.49    165.67 o 
   0   2  12        7.99      100.03    165.23 o 
   1   2  12        9.93       91.95    190.75 o 
   2   2  12       17.77       59.40    199.04 o 
   3   2  12      257.35      253.59    212.21 o 
   4   2  12      213.45      150.68    214.06 o 
   5   2  12        0.11       28.84    191.93 o 
   6   2  12       91.16      432.07    184.91 o 
   7   2  12        4.07       90.40    194.25 o 
   8   2  12       18.43       26.50    157.32 o 
   9   2  12      154.79      302.61    170.69 o 
  10   2  12        2.15      171.92    179.15 o 
  11   2  12       51.13       60.89    173.16 o 
 -14   3  12      275.29       39.56    218.54 o 
 -13   3  12      136.71        9.96    204.53 o 
 -12   3  12       15.60       49.76    193.53 o 
 -11   3  12       14.08      131.01    229.75 o 
 -10   3  12      210.15      331.49    233.82 o 
  -9   3  12     2050.26     2086.00    272.72 o 
  -8   3  12       18.61      217.82    233.67 o 
  -7   3  12      164.19      380.40    232.05 o 
  -6   3  12      397.48      144.84    225.88 o 
  -5   3  12      148.33      316.78    187.69 o 
  -4   3  12       38.40        8.06    164.47 o 
  -3   3  12      273.24      249.28    150.60 o 
  -2   3  12       86.51      235.22    148.13 o 
  -1   3  12     1181.01     1175.33    201.07 o 
   0   3  12       15.54      226.82    185.34 o 
   1   3  12      717.91      863.01    236.36 o 
   2   3  12      221.09       76.69    241.65 o 
   3   3  12      121.63      530.63    226.20 o 
   4   3  12      120.86       67.26    234.39 o 
   5   3  12      517.39      358.54    236.67 o 
   6   3  12       30.43       52.54    202.51 o 
   7   3  12      122.01      352.07    194.19 o 
 -17   1  13     1167.33      592.44    245.60 o 
 -16   1  13      455.01      253.16    220.38 o 
 -15   1  13      265.77      599.58    202.24 o 
 -14   1  13      820.79      865.69    211.36 o 
 -13   1  13      289.98       80.93    206.73 o 
 -12   1  13        0.30        0.00    191.67 o 
 -11   1  13      183.43      383.51    187.17 o 
 -10   1  13      515.59      311.18    211.61 o 
  -9   1  13     2011.28     1694.18    255.74 o 
  -8   1  13       58.18       51.10    216.10 o 
  -7   1  13        9.69      363.78    208.03 o 
  -6   1  13      625.73      281.91    245.67 o 
  -5   1  13      116.37       94.65    222.33 o 
  -4   1  13      371.80      711.79    199.14 o 
  -3   1  13      120.28      168.19    193.29 o 
  -2   1  13       46.98      109.52    176.97 o 
  -1   1  13     1741.32     1355.04    232.19 o 
   0   1  13      198.95      219.16    196.49 o 
   1   1  13      572.11      380.87    235.74 o 
   2   1  13       31.69      118.37    209.33 o 
   3   1  13        6.35      132.92    244.63 o 
   4   1  13      804.59      737.34    252.71 o 
   5   1  13      343.54      499.05    234.43 o 
   6   1  13      136.32      142.11    212.68 o 
   7   1  13      718.78      435.47    219.11 o 
   8   1  13      235.19      195.19    193.45 o 
   9   1  13      723.04      971.24    202.99 o 
 -14   2  13      344.00      452.51    225.81 o 
 -13   2  13     1192.79      801.95    232.23 o 
 -12   2  13       20.63       78.59    202.48 o 
 -11   2  13     1361.03     1461.52    238.33 o 
 -10   2  13     1045.63      895.81    248.68 o 
  -9   2  13      152.76       86.74    242.47 o 
  -8   2  13     3947.22     3994.22    333.21 o 
  -7   2  13      460.07      711.74    250.16 o 
  -6   2  13      759.16      913.45    243.52 o 
  -5   2  13       13.97       20.08    210.78 o 
  -4   2  13        3.69        8.97    187.47 o 
  -3   2  13     1117.99      667.92    192.58 o 
  -2   2  13     3904.63     2892.04    238.57 o 
  -1   2  13      204.09      407.93    170.99 o 
   0   2  13      675.06      811.27    218.35 o 
   1   2  13      842.75      799.68    220.22 o 
   2   2  13     1181.38     1909.73    267.26 o 
   3   2  13      729.77      205.25    253.86 o 
   4   2  13        6.93      102.17    232.00 o 
   5   2  13      325.65      925.70    222.73 o 
   6   2  13     3354.55     3635.00    313.77 o 
 -13   0  14      370.06      118.49    214.54 o 
 -12   0  14       34.90      108.31    220.27 o 
 -11   0  14     1190.62     1008.02    238.62 o 
 -10   0  14      981.16      877.39    242.68 o 
  -9   0  14     1442.13      976.05    265.34 o 
  -8   0  14     2928.49     2486.95    323.90 o 
  -7   0  14      695.28      452.16    278.79 o 
  -6   0  14       75.93       63.23    267.54 o 
  -5   0  14      195.08      443.91    250.69 o 
  -4   0  14      221.30       61.67    276.34 o 
  -3   0  14     2052.22     2503.86    304.89 o 
  -2   0  14     1098.86     1169.07    263.91 o 
  -1   0  14     1385.95     1136.76    287.52 o 
   0   0  14     2008.82     2258.92    324.59 o 
   1   0  14      468.13      453.39    316.98 o 
   2   0  14        1.66      317.00    317.00 o 
   3   0  14       11.85      334.46    334.46 o 
   4   0  14       66.50      438.96    324.03 o 
   5   0  14       33.68      254.98    272.93 o 
 -12   1  14       29.43       40.98    204.01 o 
 -11   1  14      207.13       42.49    228.86 o 
 -10   1  14      394.76      460.66    221.72 o 
  -9   1  14     1038.94     1332.29    273.50 o 
  -8   1  14       76.40      251.16    246.68 o 
  -7   1  14      183.26      135.54    259.51 o 
  -6   1  14     1079.17     1192.01    278.29 o 
  -5   1  14       19.95      152.71    250.08 o 
  -4   1  14      777.83      558.56    233.58 o 
  -3   1  14        2.88      175.30    198.36 o 
  -2   1  14        2.75      120.59    180.89 o 
  -1   1  14     1436.90     1503.98    236.91 o 
   0   1  14       58.29       60.80    207.06 o 
   1   1  14        3.33      247.39    212.05 o 
   2   1  14      403.96      425.12    267.80 o 
   3   1  14        0.22      276.28    276.28 o 
                                                 
